# Supplementary material for: RNA-Seq analysis of seasonal and individual variation in blood transcriptomes of healthy managed bottlenose dolphins
Source: BMC Genomics. 2016 Sep 8;17(1):720. doi: 10.1186/s12864-016-3020-8 (PMC5016863; doi:10.1186/s12864-016-3020-8)
Supplement: Additional file 1: Table S1. — All globin depleted samples and associated physical or hematological parameters measured. (XLS 43 kb) [file 12864_2016_3020_MOESM1_ESM.xls]

## Sheet: Supplemental table 1
	Supplemental Table 1. All globin-depleted samples used in transcriptome analysese and associated physical or hematological parameters measured. (-) no data collected. Normal range is normal range for bottlenose dolphins.
		Normal Range	Hua	Hua	Hua	Hua	Hua	Hua	Hua	Hua	Kainalu	Kainalu	Kainalu	Kainalu	Kainalu	Kainalu	Kainalu	Keo	Keo	Keo	Keo	Keo	Keo	Keo	Keo	Keo	Pele	Pele	Pele	Pele	Pele	Pele	Pele
	Date		2013-02-06	2013-03-21	2013-04-27	2013-05-23	2013-07-08	2013-08-23	2013-10-11	2013-12-02	2013-02-05	2013-04-14	2013-05-25	2013-06-15	2013-07-08	2013-09-13	2013-12-02	2013-02-13	2013-03-08	2013-04-01	2013-05-07	2013-06-12	2013-08-28	2013-10-29	2013-11-27	2013-12-09	2013-02-13	2013-03-21	2013-05-24	2013-07-13	2013-08-22	2013-09-07	2013-12-13
	Monthly Mean Water Temp (°C)		24.6	24.4	24.8	25.2	25.9	26.4	26.4	25.1	24.6	24.8	25.2	25.6	25.9	26.6	25.1	24.6	24.4	24.8	25.2	25.9	26.4	26.4	25.9	25.1	25.1	24.4	25.2	25.9	26.4	26.6	25.1
	Daylength (hours)		11.36	11.78	12.78	13.15	13.25	12.65	11.75	11	11.36	12.58	13.18	13.3	13.25	12.27	11	11.48	11.88	12.3	12.95	13.3	12.57	11.45	11.05	11	11	12.13	13.16	13	12.67	12.37	10.95
	Sex		male	male	male	male	male	male	male	male	male	male	male	male	male	male	male	female	female	female	female	female	female	female	female	female	female	female	female	female	female	female	female
	Age		5	5	5	5	5	5	5	5	17	17	17	17	17	17	17	12	12	12	12	12	12	12	12	12	28	28	28	28	28	28	28
	WBC (%)	5.0-10.0	-	10.8	10.4	-	9.1	-	7	-	5	-	4	-	3.2	3.6	-	8.5	9.1	7.6	7.3	-	6.2	-	9	-	7.6	-	7.7	7.6	-	-	7.6
	Hematocrit (U/L)	40.0-46.0	-	43	43	-	42	-	42	-	46	-	44	-	45	45	-	40	36.8	38	41.5	-	39.5	-	40	-	37	-	39	39	-	-	37
	Neutrophils (%)	50-70	-	61	63	-	55	-	71	-	70	-	65	-	72	82	-	70	69	68	77	-	76	-	60	-	63	-	69	70	-	-	63
	Lymphocytes (%)	15-30	-	27	25	-	29	-	21	-	12	-	14	-	17	10	-	20	22	28	10	-	19	-	23	-	20	-	20	19	-	-	20
	Monocytes (%)		-	2	0	-	0	-	0	-	3	-	6	-	1	5	-	3	3	2	0	-	0	-	5	-	3	-	1	2	-	-	3
	Eosinophils (%)		-	10	8	-	15	-	8	-	14	-	15	-	10	3	-	8	6	2	13	-	5	-	12	-	14	-	10	8	-	-	14
	Albumin (g/dL)	3.5-5.0	-	4	4.2	-	4.2	-	4.4	-	3.8	-	4.2	-	4.3	4.6	-	3.8	3.8	3.7	3.9	-	4.2	-	4.2	-	4	-	4	4	-	-	4
	Alkaline Phosphatase (U/L)	>150	-	570	678	-	710	-	848	-	254	-	316	-	278	319	-	201	172	123	164	-	110	-	303	-	190	-	107	128	-	-	190
	ALT (SGPT) (U/L)	25-60	-	21	20	-	20	-	23	-	19	-	18	-	20	19	-	28	25	16	26	-	24	-	24	-	20	-	18	21	-	-	20
	AST (SGOT) (U/L)	125-300	-	222	229	-	233	-	232	-	202	-	170	-	226	186	-	251	245	205	264	-	265	-	220	-	218	-	213	229	-	-	218
	Bilirubin, Total (mg/dL)	0-0.3	-	0.1	0.2	-	0.1	-	0.2	-	0.1	-	0.1	-	0.2	0.1	-	0.1	0.1	0.1	0.1	-	0.2	-	0.1	-	0.1	-	0.1	0.1	-	-	0.1
	BUN (mg/dL)	25-50	-	53	60	-	56	-	55	-	45	-	52	-	50	48	-	54	53	56	46	-	62	-	58	-	51	-	55	61	-	-	51
	Calcium (mg/dL)	8.0-10.0	-	9.4	10	-	8.7	-	9.7	-	8.6	-	8.5	-	8.3	9	-	8.8	8.2	8	10.2	-	10.8	-	9.8	-	9	-	9.6	10.7	-	-	9
	Chloride (mmol/L)	100-120	-	117	114	-	118	-	117	-	121	-	120	-	118	121	-	121	123	119	119	-	116	-	121	-	122	-	115	114	-	-	122
	CO2 (mmol/L)		-	29	30	-	26	-	26	-	26	-	25	-	26	28	-	25	22	26	27	-	33	-	27	-	23	-	30	29	-	-	23
	Creatinine (mg/dL)	0.5-2.0	-	1.3	1.4	-	1.5	-	1.5	-	1.6	-	1.4	-	1.8	1.7	-	1.6	1.4	1.1	1.5	-	1.3	-	1.4	-	1.19	-	1.3	1.2	-	-	1.2
	Globulin (g/dL)	2.0-3.5	-	1.9	2	-	1.9	-	1.5	-	1.5	-	2.1	-	1.5	1.6	-	1.7	1.5	1.8	2.1	-	2.3	-	1.7	-	2.2	-	2.3	2.3	-	-	2.2
	Glucose (mg/dL)	90-150	-	71	61	-	114	-	108	-	90	-	84	-	85	93	-	82	104	84	91	-	106	-	99	-	65	-	108	94	-	-	65
	Iron, Total (µg/dL)	>125	-	115	151	-	151	-	141	-	137	-	165	-		141	-	135	57	171	127	-	133	-	223	-	140	-	138	118	-	-	140
	Potassium (mmol/L)	3.0-5.0	-	3.5	3.1	-	3.4	-	3.4	-	3.4	-	3.8	-	3.5	3.3	-	3.7	3.7	4.2	3.6	-	3.1	-	3.4	-	3.6	-	3.3	3.3	-	-	3.6
	Sodium (mmol/L)	140-160	-	156	156	-	155	-	155	-	157	-	155	-	156	156	-	152	154	154	156	-	157	-	157	-	156	-	155	154	-	-	156
	Total Protein (g/dL)	6.0-8.0	-	5.9	6.2	-	6.1	-	5.9	-	5.3	-	6.3	-	5.8	6.2	-	5.5	5.3	5.5	6	-	6.5	-	5.9	-	6.2	-	6.3	6.3	-	-	6.2
