# Supplementary material for: RNA-Seq analysis of seasonal and individual variation in blood transcriptomes of healthy managed bottlenose dolphins
Source: BMC Genomics. 2016 Sep 8;17(1):720. doi: 10.1186/s12864-016-3020-8 (PMC5016863; doi:10.1186/s12864-016-3020-8)
Supplement: Additional file 2: Table S2. — Genes with significantly different expression between males and females (EBSeq, FDR < 0.05). (XLS 85 kb) [file 12864_2016_3020_MOESM2_ESM.xls]

## Sheet: Supplemental Table 2
Supplemental Table 2. Genes with significantly different expression between males (n=15, all samples from Hua and Kainalu) and females (n=16, all samples from Keo and Pele) (EBSeq, FDR<0.05). Positive Log2(fold change) values are more highly expressed in females.
Gene ID	UniProt_SwissProt Accession#	Gene Symbol	Description	log2(fold change)
comp9279_c0				-11.8942
comp7794_c0	A0A0A0MSQ8			-10.9175
comp19404_c0				-10.6894
comp7087_c0				-10.6138
comp9635_c0	Q68D33			-10.5672
comp15329_c0				-10.1543
comp9164_c0				-9.97927
comp24391_c0				-9.77472
comp6142_c0	Q5JRS1			-9.44319
comp13465_c0	Q9HBJ8	RAB22A	RAB22A, member RAS oncogene family	-4.74277
comp11280_c0	V9H0F2			-4.29544
comp14378_c0	Q6ZMK3	SPAST	spastin	-3.96783
comp15365_c0	Q59GY9			-3.88043
comp10608_c0				-3.57087
comp16419_c0				-3.42878
comp16921_c0				-3.0325
comp9045_c0	Q9NUQ3	TXLNG	taxilin gamma	-2.86387
comp26544_c0				-2.63046
comp8133_c0	B4DZK6			-2.5462
comp10847_c0				-2.51612
comp26494_c0	B3KNB1			-2.35097
comp23737_c0	Q02224	CENPF	centromere protein F, 350/400kDa (mitosin)	-2.31257
comp14182_c0				-2.27699
comp25631_c0				-2.20059
comp33476_c0				-2.12088
comp35920_c0				-2.11211
comp14069_c0	B7Z5Y3			-2.11087
comp17740_c0	Q496H8	NOXO1	NADPH oxidase organizer 1	-2.08504
comp32469_c0				-2.0826
comp22400_c0				-2.05929
comp44501_c0	Q05940	SLC18A2	solute carrier family 18 (vesicular monoamine), member 2	-2.05627
comp31172_c0				-2.0482
comp15296_c0				-2.03529
comp23488_c0	Q6FH62	HSF1	heat shock transcription factor 1	-2.03496
comp20136_c0	O00375			-2.03262
comp22793_c0				-2.00746
comp4809_c0	P47813	EIF2S1	eukaryotic translation initiation factor 2, subunit 1 alpha, 35kDa	-2.00276
comp19121_c0				-1.98083
comp29437_c0				-1.9687
comp19961_c0				-1.95961
comp41412_c0				-1.95865
comp23567_c0				-1.95851
comp34101_c0				-1.94774
comp29861_c0				-1.94395
comp23975_c0				-1.93512
comp33039_c0				-1.92896
comp22892_c0				-1.92664
comp26376_c0				-1.90293
comp26801_c0				-1.90234
comp14895_c0				-1.8905
comp25993_c0				-1.86619
comp23946_c0				-1.86124
comp27310_c0	B4DUV7			-1.85898
comp35447_c0				-1.85708
comp35426_c0				-1.85272
comp17273_c0	Q9UJZ4			-1.84369
comp27879_c0	Q8NI32	GALM	galactose mutarotase (aldose 1-epimerase)	-1.834
comp35524_c0	Q59ES1			-1.8219
comp13952_c0				-1.8071
comp31268_c0				-1.79329
comp29587_c0				-1.77613
comp36563_c0				-1.77556
comp11039_c0				-1.76446
comp2205_c0	Q5T7Y6			-1.76174
comp17123_c0				-1.75247
comp29275_c0				-1.75161
comp33422_c0				-1.75156
comp43763_c0				-1.73916
comp25220_c0				-1.73817
comp16493_c0				-1.73784
comp22578_c0	Q9HC58	NDRG3	NDRG family member 3	-1.73391
comp19457_c0	O00378			-1.73173
comp33098_c0				-1.72455
comp15629_c0				-1.70861
comp20356_c0				-1.70429
comp22092_c0	B2R8C6	CREG1	cellular repressor of E1A-stimulated genes 1	-1.70012
comp24183_c0				-1.68946
comp10504_c0				-1.66698
comp46452_c0	L7RTI5			-1.6648
comp30679_c0				-1.65537
comp14506_c0	Q68CN2			-1.64973
comp8971_c0				-1.64933
comp13888_c0				-1.64444
comp28638_c0				-1.63436
comp6484_c0	A0A090N8G7			-1.63098
comp2262_c0	B7Z4Q8			-1.61807
comp37729_c0	O00370			-1.61405
comp11424_c0	O00372			-1.61218
comp17917_c0				-1.6076
comp33814_c0				-1.59107
comp19898_c0				-1.59062
comp40088_c0				-1.58991
comp38460_c0				-1.58008
comp21990_c0				-1.57004
comp27571_c0	G3V0E5			-1.56867
comp20481_c0				-1.5623
comp26271_c0	Q2M1V9	BTAF1	BTAF1 RNA polymerase II, B-TFIID transcription factor-associated, 170kDa (Mot1 homolog, S. cerevisiae)	-1.54697
comp2863_c0				-1.54453
comp20752_c0				-1.53635
comp25098_c0				-1.51938
comp27824_c0				-1.50224
comp40540_c0				-1.49872
comp1289_c0				-1.49513
comp28691_c0				-1.48032
comp13773_c0				-1.47437
comp26838_c0	Q8NHG7	NCR3	natural cytotoxicity triggering receptor 3	-1.46712
comp1541_c0	B7Z4H5			-1.46171
comp33315_c0				-1.45819
comp16418_c0	O00368			-1.45167
comp18374_c0				-1.45086
comp15557_c0				-1.44673
comp32375_c0				-1.42985
comp3571_c0	O15247	CLK3	CDC-like kinase 3	-1.4273
comp26139_c0	A0A0G2JP90			-1.42028
comp8613_c0	E9PNS0			-1.40615
comp4798_c0	Q9UKV8	EIF2C2	eukaryotic translation initiation factor 2C, 2	-1.40058
comp38924_c0				-1.37448
comp6923_c0	A0A024R3E7			-1.37139
comp1782_c0	Q6IAZ3	STX16	syntaxin 16	-1.36588
comp17500_c0				-1.3608
comp21152_c0				-1.35667
comp17269_c0				-1.34165
comp17820_c0				-1.33939
comp11301_c0	Q6IPR3	TPRG1L	tumor protein p63 regulated 1-like	-1.32475
comp2023_c0				-1.31341
comp402_c0	B4DUJ3			-1.29488
comp854_c0				-1.26929
comp22110_c0				-1.24461
comp728_c0				-1.2363
comp4766_c0	D3DVQ5			-1.223
comp26353_c0				-1.21593
comp203_c0	Q9Y3C5	RNF11	ring finger protein 11	-1.20886
comp4913_c0				-1.19992
comp779_c0				-1.19723
comp21747_c0				-1.18791
comp2300_c0	Q8NG06	INTS7	integrator complex subunit 7	-1.17954
comp6477_c0	Q5VVQ6	CAMK2N1	calcium/calmodulin-dependent protein kinase II inhibitor 1	-1.17359
comp182_c0	Q53S33	PLEKHM3	pleckstrin homology domain containing, family M, member 3	-1.16028
comp1528_c0	A0A024QZU1			-1.15676
comp17991_c0				-1.15446
comp3319_c0	A0A024R886			-1.15196
comp7276_c0	Q9P283	GFOD1	glucose-fructose oxidoreductase domain containing 1	-1.15129
comp434_c0				-1.15033
comp709_c0	Q7Z5Y7	ZSCAN23	zinc finger and SCAN domain containing 23	-1.14969
comp141_c0	Q6IBV1	BPHL	biphenyl hydrolase-like (serine hydrolase)	-1.14674
comp15558_c0	P17542	TARBP1	TAR (HIV-1) RNA binding protein 1	-1.13288
comp1433_c0	Q9H1U9	SNX29	sorting nexin 29	-1.12705
comp447_c0	P24311	COX8A	cytochrome c oxidase subunit VIIIA (ubiquitous)	-1.10503
comp3433_c0				-1.10443
comp26915_c0				-1.10058
comp2161_c0				-1.1005
comp2478_c0	Q8IZK6	MBLAC1	metallo-beta-lactamase domain containing 1	-1.0994
comp1735_c0	Q6FGJ9	MSH6	mutS homolog 6 (E. coli)	-1.0944
comp296_c0	E0CX11	PPP1R3G	protein phosphatase 1, regulatory subunit 3G	-1.09417
comp2806_c0	Q96G28	MED8	mediator complex subunit 8	-1.08973
comp2265_c0				-1.07296
comp13680_c0				-1.07199
comp1641_c0	A4D152			-1.07081
comp191_c0	Q92831	CDK5R1	cyclin-dependent kinase 5, regulatory subunit 1 (p35)	-1.06631
comp982_c0	Q14209	E2F3	E2F transcription factor 3	-1.06558
comp9485_c0				-1.06467
comp214_c0	Q96DD7	EXOC8	exocyst complex component 8	-1.05785
comp17553_c0				-1.04629
comp148_c0	G3V533			-1.04055
comp961_c0				-1.03696
comp4273_c0	G5E963			-1.03669
comp717_c0	B4DIP9			-1.02776
comp270_c0	Q9Y333	CCNB1IP1	cyclin B1 interacting protein 1, E3 ubiquitin protein ligase	-1.02693
comp1401_c1				-1.02534
comp1239_c0	A0A024RA81			-1.02225
comp13519_c0	Q8NBV4	IL17RC	interleukin 17 receptor C	-1.02151
comp2869_c0				-1.02048
comp3695_c0				-1.01942
comp17484_c0				-1.01725
comp349_c0	Q9HCS7	C5orf15	chromosome 5 open reading frame 15	-1.01717
comp25054_c0				-1.01456
comp6172_c0				-1.00706
comp976_c0	Q16775	HADHA	hydroxyacyl-CoA dehydrogenase/3-ketoacyl-CoA thiolase/enoyl-CoA hydratase (trifunctional protein), alpha subunit	-1.00586
comp14317_c0				-1.00464
comp3254_c0				-0.982163
comp8185_c0	C9JP58			-0.980838
comp12586_c0				-0.980205
comp1306_c0				-0.977098
comp96_c0	P60866	RPS20	ribosomal protein S20	-0.971165
comp11498_c0	A8K979	C14orf126	chromosome 14 open reading frame 126	-0.967402
comp2687_c0	Q9NRK6	GCAT	glycine C-acetyltransferase	-0.957155
comp24418_c0	C9K4X7			-0.947285
comp1138_c0				-0.945615
comp4695_c0	Q13715			-0.933676
comp465_c0	O95273	CCNDBP1	cyclin D-type binding-protein 1	-0.929508
comp10096_c0	B4DPM1			-0.916536
comp239_c0	O00244	ATP1A1	ATPase, Naﲯ transporting, alpha 1 polypeptide	-0.909379
comp1484_c0	O14949	TRAPPC3	trafficking protein particle complex 3	-0.90757
comp320_c0	A8K0M9			-0.888489
comp14706_c0	Q9UQR0	ANAPC10	anaphase promoting complex subunit 10	-0.886097
comp3034_c0	A0A024R292			-0.880702
comp8429_c0				-0.877222
comp13663_c0				-0.87613
comp1322_c0	P08397	HMGCL	3-hydroxymethyl-3-methylglutaryl-CoA lyase	-0.871008
comp1189_c0				-0.865561
comp935_c0				-0.861117
comp5996_c0	A0A024R2T2	KIAA1143	KIAA1143	-0.855016
comp415_c0				-0.842375
comp1076_c0	A0A0C4DGV4			-0.837345
comp63_c0	P50914	RPL14	ribosomal protein L14	-0.809467
comp1377_c0	Q8NFW8	BIN3	bridging integrator 3	-0.809239
comp2345_c0	M0R226			-0.803656
comp1830_c0				-0.803017
comp6390_c0				-0.791858
comp1155_c0	P60602	NEURL2	neuralized homolog 2 (Drosophila)	-0.791312
comp5943_c0				-0.776591
comp3648_c1				-0.775771
comp3611_c0				-0.770683
comp5538_c0	F6U3F6			-0.767877
comp489_c0	A0A024R6N3			-0.765403
comp3588_c0				-0.764175
comp9736_c0				-0.762162
comp7294_c0	A0A024R5T9			-0.761941
comp486_c0	Q9H3K2	DAPP1	dual adaptor of phosphotyrosine and 3-phosphoinositides	-0.744289
comp1773_c0	Q5T0D9	MYOM3	myomesin family, member 3	-0.742428
comp94_c0	Q6FGH5	RPS23	ribosomal protein S23	-0.734457
comp9277_c0	Q68CZ6	FYCO1	FYVE and coiled-coil domain containing 1	-0.734394
comp781_c0	A0A024QZ08			-0.734344
comp5574_c0	J3KPZ4			-0.732746
comp9167_c0	Q9BSH4	ACP6	acid phosphatase 6, lysophosphatidic	-0.730424
comp2924_c0	B4DPH8			-0.723359
comp13217_c0				-0.720584
comp322_c0	Q5J7U2	PRMT5	protein arginine methyltransferase 5	-0.717375
comp846_c0	Q9P0L0	VAPA	VAMP (vesicle-associated membrane protein)-associated protein A, 33kDa	-0.716738
comp3292_c0	Q8TAE8	C12orf23	chromosome 12 open reading frame 23	-0.716252
comp2427_c0	A0A0B4J2C2	DLGAP4	discs, large (Drosophila) homolog-associated protein 4	-0.71404
comp764_c0	A4D0R1	ADAM17	ADAM metallopeptidase domain 17	-0.689891
comp1739_c0	O75937	ZNF652	zinc finger protein 652	-0.688946
comp9990_c0	Q147X3	ISCA2	iron-sulfur cluster assembly 2 homolog (S. cerevisiae)	-0.63956
comp75_c0	P40429	KAT6B	K(lysine) acetyltransferase 6B	-0.638378
comp1498_c0	Q8WXC6	COMMD1	copper metabolism (Murr1) domain containing 1	-0.631253
comp315_c0	Q15370	TCEB3	transcription elongation factor B (SIII), polypeptide 3 (110kDa, elongin A)	-0.628382
comp68_c0				-0.622707
comp8651_c0	Q9BU89	ARHGAP24	Rho GTPase activating protein 24	-0.610211
comp416_c0	Q9H4I9	LONRF1	LON peptidase N-terminal domain and ring finger 1	-0.605506
comp16436_c0	Q9H8K7	RMI1	RMI1, RecQ mediated genome instability 1, homolog (S. cerevisiae)	-0.600931
comp6328_c0	Q00G26	MINOS1	mitochondrial inner membrane organizing system 1	-0.591403
comp1106_c0	Q6FI45			-0.590565
comp4430_c0	P43155	CREB1	cAMP responsive element binding protein 1	-0.585745
comp9677_c0	A0AV58	STRN3	striatin, calmodulin binding protein 3	-0.545385
comp4627_c0				-0.536958
comp233_c0	P20290	BTG1	B-cell translocation gene 1, anti-proliferative	-0.531296
comp915_c0	A0A024R219			-0.529628
comp2338_c0	A0A024R6A5			-0.504363
comp1832_c0	Q8IWP9	MTHFD1L	methylenetetrahydrofolate dehydrogenase (NADP dependent) 1-like	-0.495631
comp3022_c0	O95169	NDUFB9	NADH dehydrogenase (ubiquinone) 1 beta subcomplex, 9, 22kDa	-0.487265
comp3924_c0	D3DWB6			-0.481221
comp4198_c0	P52294	KPNB1	karyopherin (importin) beta 1	-0.459782
comp4011_c0	A0A024RDV5			-0.44357
comp1564_c0	Q9UK97	FBXO6	F-box protein 6	-0.430687
comp6840_c0	Q99633	MADD	MAP-kinase activating death domain	-0.427259
comp2201_c0	Q7Z5G4	NAA20	N(alpha)-acetyltransferase 20, NatB catalytic subunit	-0.373318
comp675_c0	A0A024R883	ATP6V1G1	ATPase, H+ transporting, lysosomal 13kDa, V1 subunit G1	-0.338031
comp1171_c0	A0A024R6Q1			-0.31655
comp3949_c0	Q96S19	ZNF414	zinc finger protein 414	-0.306719
comp2472_c0	A0A024R5P4			-0.28072
comp3903_c0	P58335	EXOSC6	exosome component 6	0.28122
comp2549_c0	A0A024R7L8			0.327017
comp5734_c0	Q9GZR7	AGTRAP	angiotensin II receptor-associated protein	0.40314
comp1936_c0	P48551	IFNW1	interferon, omega 1	0.408578
comp4284_c0	Q9BVC6	C2orf49	chromosome 2 open reading frame 49	0.415206
comp2719_c0	Q5T4S7	UBR4	ubiquitin protein ligase E3 component n-recognin 4	0.415416
comp7235_c0	Q8IWX8	HYOU1	hypoxia up-regulated 1	0.421913
comp2896_c0	P41250	GAS1	growth arrest-specific 1	0.432115
comp4670_c0	P41229	SMC1A	structural maintenance of chromosomes 1A	0.445187
comp6125_c0	P49961	CD40LG	CD40 ligand	0.457926
comp2778_c0	Q5H924			0.460146
comp2529_c0	A0A024QZN4	VCL	vinculin	0.466785
comp6193_c0	Q9BXF6	ANKRD17	ankyrin repeat domain 17	0.473699
comp1192_c0	Q7Z7K2	ZNF596	zinc finger protein 596	0.513667
comp12114_c0	Q9NQC1	VPS39	vacuolar protein sorting 39 homolog (S. cerevisiae)	0.524649
comp5042_c0	Q96A49	LENG9	leukocyte receptor cluster (LRC) member 9	0.532859
comp1587_c0				0.555089
comp334_c0	B3KUI0			0.563396
comp9665_c0				0.572913
comp2192_c0	P11908	PSD	pleckstrin and Sec7 domain containing	0.584908
comp7017_c0				0.601897
comp6687_c0	B4DMI9			0.603525
comp3912_c0	Q9NSD9	ABCB6	ATP-binding cassette, sub-family B (MDR/TAP), member 6	0.608115
comp8137_c0	B3KV19			0.6281
comp6896_c0				0.646249
comp789_c0	A0A0G2JPM8			0.661653
comp2941_c0				0.669385
comp968_c0	Q08AM6	VAC14	Vac14 homolog (S. cerevisiae)	0.705757
comp3028_c0				0.707299
comp11627_c0				0.724646
comp4061_c0	P61550			0.740449
comp1269_c0				0.74245
comp9304_c0				0.749859
comp16532_c0	Q32MH5	YLPM1	YLP motif containing 1	0.752221
comp12011_c0				0.759086
comp16176_c0				0.766303
comp8012_c0				0.768115
comp2468_c0	Q13478	CDKL1	cyclin-dependent kinase-like 1 (CDC2-related kinase)	0.770427
comp530_c0				0.771527
comp13617_c0				0.800704
comp3334_c0	O00375			0.820561
comp5268_c0				0.833768
comp3505_c0				0.846947
comp17579_c0				0.858591
comp6488_c0				0.865496
comp3760_c0	Q6ZT81			0.867796
comp3081_c0				0.876695
comp7110_c0	H3BTI0			0.928341
comp2221_c0				0.946078
comp1344_c0				0.954597
comp11598_c0				0.981282
comp10566_c0				0.990186
comp15639_c0				1.00565
comp8405_c1				1.02175
comp6971_c0				1.04754
comp6660_c0	Q3SYC2	IFT74	intraflagellar transport 74 homolog (Chlamydomonas)	1.05115
comp21378_c0	A6H8V9			1.05229
comp12509_c0				1.06669
comp4204_c0	O00368			1.11234
comp677_c0	O15389	SIGLEC5	sialic acid binding Ig-like lectin 5	1.1376
comp7365_c0	A0A024R1Q5			1.15364
comp17841_c0				1.18537
comp8506_c0				1.20587
comp1044_c0				1.20642
comp12864_c0				1.21031
comp12461_c0				1.22391
comp31616_c0				1.2266
comp4171_c0				1.24136
comp27686_c0				1.24978
comp19068_c0				1.26264
comp15812_c0	B4E1B0			1.26541
comp14150_c0	O60543	CISH	cytokine inducible SH2-containing protein	1.29218
comp23619_c0				1.30455
comp8234_c0	A6NKL6	HRCT1	histidine rich carboxyl terminus 1	1.35077
comp20830_c0				1.35406
comp28229_c0				1.3575
comp7820_c0				1.37371
comp12880_c0				1.39203
comp29333_c0				1.41036
comp10917_c0	Q7Z5L1			1.42828
comp36547_c0				1.43418
comp31505_c0				1.4386
comp26499_c0				1.45753
comp21060_c0				1.46483
comp42052_c0				1.48199
comp16705_c0				1.48343
comp12387_c0				1.48438
comp14616_c0				1.51275
comp27337_c0				1.51849
comp9699_c0				1.52372
comp19927_c0	Q09MK0			1.52411
comp18239_c0	P61550			1.52599
comp21290_c0				1.52801
comp41007_c0				1.53546
comp33738_c0				1.53767
comp23866_c0				1.54389
comp35463_c0	B4E0M0			1.55542
comp28225_c0				1.5619
comp22200_c0				1.56651
comp23558_c0	C6GM00			1.56764
comp24058_c0				1.56872
comp34678_c0				1.58085
comp16006_c0				1.58531
comp18800_c0	Q8IUB2	C20orf112	chromosome 20 open reading frame 112	1.59122
comp44309_c0				1.62688
comp11468_c0				1.63211
comp20954_c0				1.63429
comp16361_c0				1.63767
comp29856_c0	A8MU46			1.6401
comp33803_c0				1.67745
comp15042_c0				1.6847
comp27797_c0				1.6848
comp21368_c0				1.71393
comp8723_c0	Q3ZM02			1.71536
comp33447_c0				1.72306
comp24342_c0	O75385	ULK1	unc-51-like kinase 1 (C. elegans)	1.7241
comp25650_c0	A0A0A0MTC1			1.73695
comp24500_c0				1.73696
comp41386_c0				1.75173
comp27811_c0				1.76121
comp37954_c0				1.76451
comp44666_c0	B4DG55			1.77722
comp20707_c0				1.79762
comp34224_c0				1.80599
comp36995_c0				1.80775
comp23524_c0				1.8089
comp36898_c0				1.81776
comp26093_c0				1.82038
comp19044_c0	Q9NUQ3	TXLNG	taxilin gamma	1.82188
comp28149_c0				1.82559
comp25838_c0				1.82819
comp12601_c0				1.83826
comp46939_c0				1.83886
comp37798_c0	Q709C8	VPS13C	vacuolar protein sorting 13 homolog C (S. cerevisiae)	1.83951
comp32172_c0				1.84512
comp19795_c0				1.84556
comp21139_c0				1.85341
comp26670_c0				1.85556
comp26081_c0				1.866
comp3750_c0	P18627	LAMA2	laminin, alpha 2	1.87056
comp38031_c0				1.87306
comp39721_c0				1.87471
comp23556_c0				1.87718
comp18522_c0				1.88567
comp23037_c0	Q9Y3Z3	SAMHD1	SAM domain and HD domain 1	1.88854
comp25443_c0				1.89636
comp27939_c0	Q6P0Q3			1.89848
comp26399_c0				1.91224
comp7151_c0	B4DQ50			1.93141
comp41143_c0				1.93202
comp25701_c0				1.93878
comp31383_c0				1.94321
comp17561_c0				1.94481
comp7563_c0	P29728	ODC1	ornithine decarboxylase 1	1.94999
comp42955_c0				1.95213
comp28745_c0				1.95379
comp35473_c0	O95613	CHMP1A	charged multivesicular body protein 1A	1.96521
comp39884_c0	Q9H6A9	SNX19	sorting nexin 19	1.96894
comp41944_c0	Q9H4B4	CNN2	calponin 2	1.96901
comp39753_c0				1.97313
comp38804_c0				1.98039
comp20637_c0				1.98921
comp15766_c0				1.99331
comp27523_c0				1.99822
comp13676_c0				1.99893
comp21445_c0	A6NK06			2.00779
comp30716_c0				2.03577
comp19212_c0				2.04792
comp39653_c0				2.05178
comp25377_c0				2.05464
comp35020_c0				2.0568
comp37768_c0				2.06517
comp37761_c0				2.06636
comp12634_c0	P13500	CCL3	chemokine (C-C motif) ligand 3	2.0668
comp14771_c0				2.07687
comp38026_c0				2.07703
comp11608_c0	O00372			2.08574
comp25189_c0				2.09054
comp16675_c0				2.10755
comp35420_c0				2.10823
comp32264_c0				2.13558
comp29368_c0				2.13882
comp20449_c0				2.14359
comp26138_c0				2.14569
comp43472_c0				2.15617
comp36098_c0				2.17968
comp13839_c0				2.18215
comp8150_c0				2.18855
comp43980_c0				2.21722
comp16159_c0				2.22737
comp19026_c0	O00372			2.23553
comp21642_c0				2.23579
comp21523_c0				2.23662
comp42687_c0				2.27449
comp28452_c0				2.2755
comp27835_c0				2.27688
comp34216_c0				2.28524
comp30103_c0				2.29027
comp29597_c0				2.29689
comp36840_c0				2.2984
comp14849_c0				2.30248
comp19522_c0				2.32819
comp19436_c0				2.33014
comp27342_c0				2.33315
comp47935_c0				2.34497
comp34559_c0	A6NK06			2.3738
comp22445_c0				2.39206
comp32925_c0				2.40787
comp28454_c0				2.4239
comp26628_c0				2.46607
comp33439_c0				2.46976
comp19133_c0				2.48284
comp19395_c0				2.48701
comp12312_c0				2.49812
comp24328_c0				2.50238
comp16401_c0				2.51697
comp19027_c0				2.54421
comp18311_c0	Q8IYB1	PPP4R2	protein phosphatase 4, regulatory subunit 2	2.55316
comp26123_c0				2.55715
comp25578_c0				2.59401
comp21546_c0				2.5983
comp29552_c0				2.80997
comp31651_c0				2.89331
comp36074_c0	Q8TE30			2.91613
comp16778_c0	Q86UF1	ZDHHC21	zinc finger, DHHC-type containing 21	2.96784
comp41621_c0	B7Z6L4			3.02048
comp38276_c0	A0A0A0MTC1			3.2054
comp5370_c0				3.31955
comp5727_c0				3.52106
comp16803_c0				3.58725
comp14104_c0				4.07416
comp21322_c0				5.24015
comp21398_c0				6.62496
comp17148_c0				9.16873
comp3133_c0				9.38892
comp9254_c0				10.038
comp7099_c0				10.2723
comp3762_c0				10.4072
