# Supplementary material for: RNA-Seq analysis of seasonal and individual variation in blood transcriptomes of healthy managed bottlenose dolphins
Source: BMC Genomics. 2016 Sep 8;17(1):720. doi: 10.1186/s12864-016-3020-8 (PMC5016863; doi:10.1186/s12864-016-3020-8)
Supplement: Additional file 3: Table S3. — Annotated genes with significantly different expression between summer and winter from de novo transcriptome based analyses (EBseq, FDR < 0.05). (XLS 166 kb) [file 12864_2016_3020_MOESM3_ESM.xls]

## Sheet: Supplemental Table 4
Supplemental Table 3. Genes with significantly different expression between summer (n=8) and winter (n=8) (EBSeq, FDR<0.05). Positive Log2(fold change) values are more highly expressed in warmer months. Summer samples: Hua: July and August, Kainalu: July and September, Keo: August, Pele: July, August, and September. Winter samples: Hua: December and February, Kainalu: December and February, Keo: …
Gene ID	UniProt_SwissProt Accession#	Gene Symbol	Description	log2(fold change)	Test Set
comp21568_c0				-4.8898	Male & Female
comp5370_c0				-4.7238	Male & Female
comp2224_c0				-4.5312	Male & Female
comp34473_c0				-4.28073	Male & Female
comp34458_c0				-3.8957	Male & Female
comp37746_c0				-3.7848	Male & Female
comp29523_c0				-3.74052	Male & Female
comp19612_c0				-3.73084	Male & Female
comp32119_c0				-3.54761	Male & Female
comp24519_c0				-3.53335	Male & Female
comp948_c0				-3.48592	Male & Female
comp32864_c0				-3.30585	Male & Female
comp20565_c0	O00372			-3.26598	Male & Female
comp12449_c0				-3.18773	Male & Female
comp28712_c0				-3.1693	Male & Female
comp13534_c0	B4E3A8			-3.13581	Male & Female
comp18910_c0				-3.12173	Male & Female
comp29033_c0				-3.0966	Male & Female
comp11070_c0				-3.08834	Male & Female
comp17803_c0				-3.06749	Male & Female
comp24799_c0				-3.05432	Male & Female
comp24107_c0	A0A087WX10			-3.03584	Male & Female
comp25975_c0	F5GYM4			-2.98753	Male & Female
comp25207_c0				-2.98524	Male & Female
comp36048_c0				-2.9379	Male & Female
comp25128_c0				-2.91958	Male & Female
comp36715_c0				-2.91625	Male & Female
comp25442_c0				-2.90371	Male & Female
comp34179_c0				-2.901	Male & Female
comp23808_c0				-2.89527	Male & Female
comp23518_c0				-2.85338	Male & Female
comp28364_c0				-2.85033	Male & Female
comp47500_c0				-2.83266	Male & Female
comp14034_c0	P04220			-2.83116	Male & Female
comp10971_c0	B7Z8A9			-2.75832	Male & Female
comp26983_c0				-2.75576	Male & Female
comp21599_c0				-2.74629	Male & Female
comp20242_c0	J3KPE3			-2.74548	Male & Female
comp28706_c0				-2.71519	Male & Female
comp36013_c0	H0YFX2			-2.66077	Male & Female
comp42187_c0				-2.52993	Male & Female
comp16691_c0				-2.45795	Male & Female
comp23712_c0				-2.45618	Male & Female
comp45044_c0				-2.43746	Male & Female
comp37525_c0				-2.43701	Male & Female
comp31356_c0				-2.42997	Male & Female
comp18238_c0				-2.37476	Male & Female
comp22955_c0	Q6ZRZ7			-2.3505	Male & Female
comp31963_c0				-2.2461	Male & Female
comp36167_c0				-2.23203	Male & Female
comp34205_c0				-2.18322	Male & Female
comp37853_c0				-2.10663	Male & Female
comp25013_c0				-1.95391	Male & Female
comp33658_c0				-1.93752	Male & Female
comp26467_c0				-1.88665	Male & Female
comp16248_c0				-1.88238	Male & Female
comp12609_c0				-1.4915	Male & Female
comp28020_c0	Q99575	MSL3	male-specific lethal 3 homolog (Drosophila)	-1.32137	Male & Female
comp24589_c0				-1.21001	Male & Female
comp18502_c0	Q0IJ49	PIGQ	phosphatidylinositol glycan anchor biosynthesis, class Q	-1.19832	Male & Female
comp19814_c0				-1.17198	Male & Female
comp12759_c0				-1.13353	Male & Female
comp10183_c0				-1.10206	Male & Female
comp21046_c0				-1.10173	Male & Female
comp8140_c0				-1.05194	Male & Female
comp11312_c0	Q8TAJ2			-0.959886	Male & Female
comp7694_c0				-0.794541	Male & Female
comp12255_c0	A0A0S2Z3G4			-0.766932	Male & Female
comp11490_c0	Q8NCR0	SLC30A7	solute carrier family 30 (zinc transporter), member 7	-0.755431	Male & Female
comp7096_c0	L0R6D7			-0.668923	Male & Female
comp8151_c0				-0.632371	Male & Female
comp5797_c0	Q7L2J0	CTNNBL1	catenin, beta like 1	-0.515134	Male & Female
comp3015_c0	A0A024RDK7			-0.45674	Male & Female
comp7600_c0	A0A024R653			-0.455374	Male & Female
comp2463_c0				-0.429499	Male & Female
comp3311_c0				-0.361523	Male & Female
comp2860_c0				0.572058	Male & Female
comp12264_c0	P55039	ARID3A	AT rich interactive domain 3A (BRIGHT-like)	0.628516	Male & Female
comp10465_c0				0.79772	Male & Female
comp8941_c0	Q0VD83			0.845589	Male & Female
comp3412_c0				0.87542	Male & Female
comp9095_c0	Q9UK32	RPS6KA6	ribosomal protein S6 kinase, 90kDa, polypeptide 6	0.875808	Male & Female
comp12547_c0				0.902436	Male & Female
comp14089_c0	A0A0C4DFM7			1.00872	Male & Female
comp14142_c0				1.03206	Male & Female
comp14057_c0				1.05106	Male & Female
comp12390_c0				1.0567	Male & Female
comp10909_c0	O95070	CPSF4	cleavage and polyadenylation specific factor 4, 30kDa	1.06677	Male & Female
comp15554_c0				1.08684	Male & Female
comp15716_c0				1.10308	Male & Female
comp15876_c0				1.22415	Male & Female
comp4312_c0				1.23072	Male & Female
comp24992_c0				1.25138	Male & Female
comp19853_c0				1.28475	Male & Female
comp22555_c0				1.31211	Male & Female
comp17524_c0	Q5T2L0			1.33357	Male & Female
comp16366_c0				1.33861	Male & Female
comp33503_c0	Q13470	TRADD	TNFRSF1A-associated via death domain	1.34753	Male & Female
comp31731_c0				1.37981	Male & Female
comp24722_c0	P42858	HDAC1	histone deacetylase 1	1.39317	Male & Female
comp23901_c0				1.39525	Male & Female
comp28832_c0				1.39545	Male & Female
comp28043_c0				1.40263	Male & Female
comp14542_c0				1.40331	Male & Female
comp25221_c0	E9PNH5			1.40594	Male & Female
comp17594_c0				1.41168	Male & Female
comp13904_c0	J3KPT0			1.41482	Male & Female
comp15162_c0				1.42497	Male & Female
comp17102_c0				1.44499	Male & Female
comp28495_c0				1.47306	Male & Female
comp13213_c0	A0A087WZ58			1.52824	Male & Female
comp19163_c0	B2RTQ2	RAP1GAP2	RAP1 GTPase activating protein 2	1.53197	Male & Female
comp22750_c0				1.58238	Male & Female
comp18044_c0				1.61418	Male & Female
comp18400_c0				1.62435	Male & Female
comp22681_c0				1.63505	Male & Female
comp16193_c0				1.70621	Male & Female
comp27126_c0				1.73686	Male & Female
comp18066_c0				1.76354	Male & Female
comp15747_c0	P01567	IFNAR1	interferon (alpha, beta and omega) receptor 1	1.78811	Male & Female
comp32871_c0	Q9H467	CUEDC2	CUE domain containing 2	1.83942	Male & Female
comp22054_c0				1.87267	Male & Female
comp35506_c0	Q9Y2H0	RAB11FIP2	RAB11 family interacting protein 2 (class I)	1.9003	Male & Female
comp21994_c0				1.90376	Male & Female
comp23743_c0				1.92087	Male & Female
comp43149_c0				1.92999	Male & Female
comp16799_c0				1.94329	Male & Female
comp32339_c0				1.96291	Male & Female
comp27528_c0				1.96324	Male & Female
comp16922_c0				1.98064	Male & Female
comp20318_c0				1.98223	Male & Female
comp23208_c0	A0A024R9F3			2.01596	Male & Female
comp26511_c0				2.0211	Male & Female
comp26201_c0				2.03927	Male & Female
comp29918_c0				2.07026	Male & Female
comp30127_c0				2.10622	Male & Female
comp28095_c0				2.11829	Male & Female
comp19352_c0	E9PKT1			2.12705	Male & Female
comp30443_c0	A0A024R8Y2			2.13677	Male & Female
comp24969_c0				2.15138	Male & Female
comp41490_c0				2.16871	Male & Female
comp16821_c0				2.17342	Male & Female
comp22968_c0				2.18987	Male & Female
comp27618_c0	E9PAK5			2.2097	Male & Female
comp42628_c0				2.22994	Male & Female
comp19500_c0				2.23767	Male & Female
comp26204_c0				2.25125	Male & Female
comp25092_c0	Q96QS1	ATP9A	ATPase, class II, type 9A	2.26358	Male & Female
comp37768_c0				2.2741	Male & Female
comp25117_c0	Q6ZNY3			2.31839	Male & Female
comp10174_c0				2.32213	Male & Female
comp25490_c0				2.34564	Male & Female
comp28256_c0	Q9UI52			2.35167	Male & Female
comp15940_c0				2.35311	Male & Female
comp15838_c0				2.35516	Male & Female
comp19055_c0	Q92567	PMPCA	peptidase (mitochondrial processing) alpha	2.37067	Male & Female
comp20877_c0				2.38952	Male & Female
comp31757_c0				2.4158	Male & Female
comp27914_c0	A0A0C4DGJ6			2.4194	Male & Female
comp25278_c0				2.42514	Male & Female
comp34076_c0				2.45284	Male & Female
comp31414_c0				2.46148	Male & Female
comp36455_c0				2.46961	Male & Female
comp40905_c0				2.47663	Male & Female
comp29871_c0				2.47689	Male & Female
comp32694_c0				2.514	Male & Female
comp26334_c0				2.54554	Male & Female
comp14601_c0	Q9HBM1	NMRAL1	NmrA-like family domain containing 1	2.57699	Male & Female
comp39716_c0	X6RI56			2.58295	Male & Female
comp36671_c0				2.58421	Male & Female
comp42079_c0				2.58923	Male & Female
comp28077_c0				2.59757	Male & Female
comp17170_c0				2.59879	Male & Female
comp25320_c0				2.63793	Male & Female
comp19303_c0				2.67849	Male & Female
comp26618_c0				2.6864	Male & Female
comp38711_c0				2.68943	Male & Female
comp18703_c0				2.69405	Male & Female
comp43472_c0				2.69862	Male & Female
comp35111_c0				2.71355	Male & Female
comp39179_c0				2.76349	Male & Female
comp20112_c0				2.77044	Male & Female
comp26129_c0	Q53HB8			2.80824	Male & Female
comp34485_c0	Q02086	SP2	Sp2 transcription factor	2.81145	Male & Female
comp16401_c0				2.87831	Male & Female
comp45275_c0				2.90534	Male & Female
comp18576_c0				2.95521	Male & Female
comp30216_c0	Q6NVV8			2.99328	Male & Female
comp32851_c0				3.00193	Male & Female
comp35320_c0	O00370			3.00607	Male & Female
comp42336_c0				3.05597	Male & Female
comp39220_c0				3.0595	Male & Female
comp35886_c0				3.0639	Male & Female
comp42983_c0				3.08292	Male & Female
comp28362_c0				3.1165	Male & Female
comp34559_c0	A6NK06			3.11706	Male & Female
comp41063_c0				3.13925	Male & Female
comp44795_c0				3.25841	Male & Female
comp46296_c0	B2RA89	DNAL4	dynein, axonemal, light chain 4	3.26124	Male & Female
comp18338_c0				3.33776	Male & Female
comp39884_c0	Q9H6A9	SNX19	sorting nexin 19	3.39749	Male & Female
comp34681_c0				3.44208	Male & Female
comp22094_c0				3.5534	Male & Female
comp24477_c0				3.64547	Male & Female
comp33646_c0				3.7069	Male & Female
comp14771_c0				3.76006	Male & Female
comp23293_c0				3.82676	Male & Female
comp21621_c0				3.89312	Male & Female
comp28934_c0	B7Z701			3.91878	Male & Female
comp41427_c0	B4DV67			4.19523	Male & Female
comp22041_c0				-6.77129	Male
comp16653_c0				-6.30545	Male
comp37391_c0				-6.28784	Male
comp13020_c0				-5.45733	Male
comp18910_c0				-5.44067	Male
comp27101_c0	Q59HF3			-5.25055	Male
comp16185_c0				-5.22199	Male
comp10971_c0	B7Z8A9			-4.83117	Male
comp2768_c0				-4.59254	Male
comp25207_c0				-4.53614	Male
comp948_c0				-4.4832	Male
comp22526_c0				-4.3486	Male
comp19334_c0				-4.29107	Male
comp18238_c0				-3.92295	Male
comp34458_c0				-3.8833	Male
comp20364_c0				-3.7453	Male
comp874_c0				-3.70778	Male
comp18237_c0				-3.60037	Male
comp2124_c0				-3.5929	Male
comp37576_c0	O00372			-3.36836	Male
comp19425_c0				-3.2853	Male
comp28280_c0				-3.25487	Male
comp32878_c0				-3.2123	Male
comp17335_c0				-3.10357	Male
comp1341_c0				-2.98532	Male
comp29444_c0				-2.61749	Male
comp21769_c0				-2.53138	Male
comp30507_c0				-2.45073	Male
comp37993_c0	Q96CN4	EVI5L	ecotropic viral integration site 5-like	-2.39763	Male
comp15802_c0				-2.1837	Male
comp14665_c0	Q9P126	UBAP1	ubiquitin associated protein 1	-2.18052	Male
comp10132_c0				-2.12979	Male
comp31517_c0				-2.12944	Male
comp23653_c0				-2.06266	Male
comp19837_c0				-2.05367	Male
comp16850_c0				-1.91069	Male
comp17186_c0				-1.80202	Male
comp19112_c0	B4E1L6			-1.74576	Male
comp12715_c0				-1.72082	Male
comp17968_c0	B7Z7R8			-1.70126	Male
comp16214_c0	Q2KHT3	POFUT2	protein O-fucosyltransferase 2	-1.64502	Male
comp20312_c0	B4DF78	DLG3	discs, large homolog 3 (Drosophila)	-1.63668	Male
comp17891_c0	Q6I9S7	XCL1	chemokine (C motif) ligand 1	-1.55667	Male
comp16704_c0	B4DXH4			-1.46891	Male
comp13146_c0	Q2M2W7	MILR1	mast cell immunoglobulin-like receptor 1	-1.42812	Male
comp11539_c0	A8MPS7	HSCB	HscB iron-sulfur cluster co-chaperone homolog (E. coli)	-1.36359	Male
comp25212_c0	A0A024R5K5			-1.36043	Male
comp18502_c0	Q0IJ49	PIGQ	phosphatidylinositol glycan anchor biosynthesis, class Q	-1.35421	Male
comp19323_c0				-1.32959	Male
comp16663_c0				-1.31443	Male
comp5573_c0				-1.27592	Male
comp3037_c0	P36959	GNA11	guanine nucleotide binding protein (G protein), alpha 11 (Gq class)	-1.24283	Male
comp13868_c0				-1.17667	Male
comp12295_c0				-1.16749	Male
comp6532_c0				-1.15901	Male
comp16409_c0	Q6TV06	ZBED4	zinc finger, BED-type containing 4	-1.1387	Male
comp13715_c0				-1.13336	Male
comp10183_c0				-1.11019	Male
comp5787_c0	P08514	ITGA4	integrin, alpha 4 (antigen CD49D, alpha 4 subunit of VLA-4 receptor)	-1.10878	Male
comp20151_c0	Q53H47	SFRP5	secreted frizzled-related protein 5	-1.0888	Male
comp7418_c0				-0.944305	Male
comp9244_c0	V9H079			-0.931919	Male
comp10939_c0				-0.869167	Male
comp9617_c0				-0.844567	Male
comp1331_c0	Q9NP59	ERVW-1	endogenous retrovirus group W, member 1	-0.770552	Male
comp11490_c0	Q8NCR0	SLC30A7	solute carrier family 30 (zinc transporter), member 7	-0.747244	Male
comp986_c1				-0.704912	Male
comp5797_c0	Q7L2J0	CTNNBL1	catenin, beta like 1	-0.68958	Male
comp3953_c0	B4DZA8			-0.684172	Male
comp422_c0	Q16831	UQCRB	ubiquinol-cytochrome c reductase binding protein	-0.674538	Male
comp2816_c0	A0A0C4DGL8			-0.672395	Male
comp6732_c0	A0A024QZ97			-0.654903	Male
comp479_c0	A8K4G3	HCLS1	hematopoietic cell-specific Lyn substrate 1	-0.64125	Male
comp3356_c0	A0A0D9SG79			-0.633196	Male
comp5555_c0	B7Z1M9	MTCP1NB	mature T-cell proliferation 1 neighbor	-0.632752	Male
comp140_c0				-0.621008	Male
comp4610_c0	P51688	SGTA	small glutamine-rich tetratricopeptide repeat (TPR)-containing, alpha	-0.598683	Male
comp137_c0	Q14019	SIRT4	sirtuin 4	-0.598224	Male
comp435_c0	P04179	SOLH	small optic lobes homolog (Drosophila)	-0.588362	Male
comp10718_c0	K7EJR9			-0.563203	Male
comp4169_c0	E5KNU5	POLR2B	polymerase (RNA) II (DNA directed) polypeptide B, 140kDa	-0.528163	Male
comp1645_c0	B4DW98			-0.516132	Male
comp1876_c0				-0.511447	Male
comp1380_c0	A0A024R5X2			-0.500131	Male
comp6083_c0	A0A140VKA8	ATP6V1E2	ATPase, H+ transporting, lysosomal 31kDa, V1 subunit E2	-0.485833	Male
comp1315_c0	Q9Y3E7			-0.481254	Male
comp1653_c0	A0A140VJX3			-0.480961	Male
comp2451_c0	Q9UQL6	PDCD6	programmed cell death 6	-0.468588	Male
comp661_c0	L8E8V9			-0.465665	Male
comp772_c0				-0.447234	Male
comp1212_c0	Q9H1P3	SMG7	smg-7 homolog, nonsense mediated mRNA decay factor (C. elegans)	-0.441483	Male
comp1426_c0	A8K7B7	PPP2R1B	protein phosphatase 2, regulatory subunit A, beta	-0.441133	Male
comp3185_c0	Q9Y6A5	PIBF1	progesterone immunomodulatory binding factor 1	-0.441019	Male
comp2200_c0				-0.439858	Male
comp2497_c0	Q6IAA8	RMND1	required for meiotic nuclear division 1 homolog (S. cerevisiae)	-0.438331	Male
comp3015_c0	A0A024RDK7			-0.435389	Male
comp5886_c0	Q96GM8	WBSCR22	Williams Beuren syndrome chromosome region 22	-0.423015	Male
comp1416_c0	Q59GQ0			-0.408029	Male
comp2586_c0	A0A140VKC0			-0.406424	Male
comp1332_c0	B9EIK0			-0.394804	Male
comp1283_c0	Q9UBB5	RAB7L1	RAB7, member RAS oncogene family-like 1	-0.39431	Male
comp7018_c0	A0A024R2U9			-0.37795	Male
comp7274_c0	E5KRK5	NDUFS2	NADH dehydrogenase (ubiquinone) Fe-S protein 2, 49kDa (NADH-coenzyme Q reductase)	-0.374652	Male
comp2848_c0				-0.371973	Male
comp680_c0	A0A024R4F1			-0.370935	Male
comp2353_c0	A0A0S2Z4D1			-0.346652	Male
comp1178_c0	Q53QZ3	PPP2R2D	protein phosphatase 2, regulatory subunit B, delta	-0.339564	Male
comp1553_c0	A0A024R4S0			-0.332269	Male
comp163_c0				-0.314341	Male
comp187_c0	A0A024R611			-0.300559	Male
comp1119_c0	Q6FGG2	SNAP29	synaptosomal-associated protein, 29kDa	-0.286657	Male
comp3052_c0	Q9NW64	VAC14	Vac14 homolog (S. cerevisiae)	-0.280193	Male
comp639_c0	Q16512	PKN2	protein kinase N2	-0.273506	Male
comp2009_c0	Q9BY42	CHMP5	charged multivesicular body protein 5	-0.248123	Male
comp1717_c0	Q53FP9	HERPUD1	homocysteine-inducible, endoplasmic reticulum stress-inducible, ubiquitin-like domain member 1	-0.243144	Male
comp3486_c0	B3KUL4			0.319376	Male
comp8538_c0	A0A024R746			0.455973	Male
comp1187_c0				0.518559	Male
comp5270_c0				0.529306	Male
comp1110_c0	O60397			0.545682	Male
comp8832_c0	O00378			0.600343	Male
comp5532_c0				0.632874	Male
comp6944_c0	Q5JRG1			0.675473	Male
comp7624_c0	Q96CW5	SEC24B	SEC24 family, member B (S. cerevisiae)	0.73486	Male
comp4290_c0	Q9P021	NTN1	netrin 1	0.736815	Male
comp4722_c0				0.741673	Male
comp4281_c0	Q96BZ4	ADSSL1	adenylosuccinate synthase like 1	0.750274	Male
comp8646_c0				0.762901	Male
comp10615_c0	L8E9E5			0.767467	Male
comp9095_c0	Q9UK32	RPS6KA6	ribosomal protein S6 kinase, 90kDa, polypeptide 6	0.821424	Male
comp18433_c0	A0A024R9C2			0.886983	Male
comp6905_c0				0.952529	Male
comp5981_c0				0.957142	Male
comp5367_c0	A0A024R5X1			0.960657	Male
comp8253_c0	Q9NZL4	LDOC1	leucine zipper, down-regulated in cancer 1	0.980152	Male
comp6832_c0				1.00127	Male
comp11636_c0				1.00391	Male
comp6681_c0	Q96E29	TPRKB	TP53RK binding protein	1.02227	Male
comp14057_c0				1.04603	Male
comp2419_c0				1.0468	Male
comp12537_c0				1.11089	Male
comp18740_c0	A0A024R9D5			1.1352	Male
comp8596_c0	A8K0P9			1.17796	Male
comp14453_c0	Q6IAZ2			1.19395	Male
comp12360_c0				1.2583	Male
comp7305_c0	P54826	GAS2	growth arrest-specific 2	1.28067	Male
comp13445_c0				1.31966	Male
comp7935_c0				1.32884	Male
comp10833_c0				1.40231	Male
comp18643_c0				1.41453	Male
comp16390_c0	Q9HBK9	RHBDD2	rhomboid domain containing 2	1.42018	Male
comp19705_c0				1.42985	Male
comp12769_c0				1.49205	Male
comp7585_c0				1.50882	Male
comp10449_c0				1.51099	Male
comp33869_c0	B2R7Q9			1.52144	Male
comp12415_c0				1.52236	Male
comp7731_c0				1.54634	Male
comp11283_c0				1.58217	Male
comp19198_c0	Q7Z4Q3			1.59247	Male
comp18400_c0				1.61581	Male
comp15266_c0	Q8IZ83	MOB3A	MOB kinase activator 3A	1.62565	Male
comp4370_c0	Q71UM5	YARS2	tyrosyl-tRNA synthetase 2, mitochondrial	1.65878	Male
comp18811_c0				1.67577	Male
comp12888_c0	A0A024R799			1.68362	Male
comp12800_c0				1.71881	Male
comp25295_c0	Q9GZT6	FASTKD5	FAST kinase domains 5	1.74219	Male
comp13410_c0				1.75763	Male
comp20929_c0	Q96D46	MRPL2	mitochondrial ribosomal protein L2	1.76412	Male
comp13515_c0	B4DRV5			1.774	Male
comp22296_c0	Q7LFL8	TMEM138	transmembrane protein 138	1.81151	Male
comp14661_c0				1.84447	Male
comp17117_c0				1.84535	Male
comp23366_c0				1.84572	Male
comp22054_c0				1.86407	Male
comp17555_c0				1.88452	Male
comp18861_c0				1.90849	Male
comp18559_c0				1.92718	Male
comp21745_c0				1.94843	Male
comp16572_c0				1.95295	Male
comp21142_c0				1.95469	Male
comp20877_c0				1.98207	Male
comp13557_c0				2.00809	Male
comp14627_c0				2.00864	Male
comp17490_c0				2.03832	Male
comp22184_c0	A0A0G2JKJ3			2.06534	Male
comp30117_c0	A0A024R8Y5			2.0749	Male
comp27345_c0	O60518	HBP1	HMG-box transcription factor 1	2.07896	Male
comp26968_c0	Q96BY7	RALGPS2	Ral GEF with PH domain and SH3 binding motif 2	2.08145	Male
comp22687_c0				2.09368	Male
comp19266_c0	Q53R84			2.10751	Male
comp20267_c0				2.15556	Male
comp12564_c0				2.18423	Male
comp10631_c0				2.27941	Male
comp17283_c0	O00366			2.28755	Male
comp24311_c0				2.29368	Male
comp22429_c0	Q68DE7			2.34796	Male
comp28444_c0				2.36121	Male
comp32871_c0	Q9H467	CUEDC2	CUE domain containing 2	2.38063	Male
comp24100_c0	A0A090N7U3			2.421	Male
comp16603_c0	E3VSK7			2.43123	Male
comp24985_c0				2.43499	Male
comp17060_c0				2.50118	Male
comp17031_c0				2.51531	Male
comp23498_c0	Q2VP91			2.51876	Male
comp31746_c0				2.5346	Male
comp13607_c0	Q6ZNY3			2.56814	Male
comp22094_c0				2.56998	Male
comp18448_c0				2.57239	Male
comp12790_c0				2.59036	Male
comp29704_c0				2.59658	Male
comp30445_c0				2.61272	Male
comp15515_c0				2.6308	Male
comp22529_c0				2.65206	Male
comp29923_c0	A0A024R297			2.70277	Male
comp27516_c0				2.78485	Male
comp25297_c0				2.79387	Male
comp31662_c0	B1Q2B0			2.81316	Male
comp22418_c0				2.83042	Male
comp17825_c0				2.85659	Male
comp24564_c0				2.86308	Male
comp12770_c0				2.88667	Male
comp21227_c0				2.93935	Male
comp39071_c0	Q8WVB6	TNN	tenascin N	2.94066	Male
comp32689_c0				2.95449	Male
comp26580_c0				3.03116	Male
comp28256_c0	Q9UI52			3.07396	Male
comp18279_c0				3.14046	Male
comp19303_c0				3.31025	Male
comp14601_c0	Q9HBM1	NMRAL1	NmrA-like family domain containing 1	3.31182	Male
comp27239_c0				3.32821	Male
comp29315_c0	Q5VWN6	FAM208B	family with sequence similarity 208, member B	3.36567	Male
comp23526_c0				3.38858	Male
comp17745_c0				3.4196	Male
comp26129_c0	Q53HB8			3.44903	Male
comp24494_c0				3.45871	Male
comp28209_c0				3.46042	Male
comp22344_c0				3.56629	Male
comp32694_c0				3.58148	Male
comp10560_c0				3.77276	Male
comp38317_c0				3.82707	Male
comp29175_c0				3.90132	Male
comp20158_c0				3.96325	Male
comp12337_c0				4.25224	Male
comp25069_c0				4.55212	Male
comp28934_c0	B7Z701			4.62225	Male
comp23293_c0				4.91518	Male
comp18999_c0				5.14667	Male
comp15238_c0	V9H0E4			5.1593	Male
comp36277_c0	F5H1X6			5.26223	Male
comp18576_c0				5.40777	Male
comp12988_c0				5.58798	Male
comp21568_c0				-6.85764	Female
comp30469_c0				-6.44475	Female
comp29161_c0				-5.91874	Female
comp31126_c0				-5.85617	Female
comp13534_c0	B4E3A8			-5.58188	Female
comp29523_c0				-5.36388	Female
comp32119_c0				-5.28654	Female
comp5370_c0				-5.16865	Female
comp14034_c0	P04220			-5.04808	Female
comp36167_c0				-4.86942	Female
comp25224_c0				-4.77328	Female
comp36048_c0				-4.74393	Female
comp33658_c0				-4.6712	Female
comp39595_c0				-4.65882	Female
comp47500_c0				-4.62899	Female
comp25983_c0				-4.60375	Female
comp24107_c0	A0A087WX10			-4.60321	Female
comp41437_c0				-4.58297	Female
comp31963_c0				-4.56383	Female
comp30542_c0				-4.55839	Female
comp36958_c0	G5E968			-4.39925	Female
comp26273_c0				-4.37664	Female
comp34473_c0				-4.37015	Female
comp16762_c0	B7Z437			-4.34231	Female
comp44423_c0				-4.28422	Female
comp47099_c0				-4.27785	Female
comp37699_c0	Q9ULI0	ATAD2B	ATPase family, AAA domain containing 2B	-4.24416	Female
comp20643_c0	A0A024R288			-4.18277	Female
comp24028_c0				-4.14841	Female
comp36995_c0				-4.11105	Female
comp36715_c0				-4.06419	Female
comp23712_c0				-4.00482	Female
comp25792_c0				-3.96585	Female
comp34458_c0				-3.91943	Female
comp19168_c0				-3.90421	Female
comp30177_c0				-3.89722	Female
comp24159_c0				-3.83761	Female
comp22239_c0				-3.82873	Female
comp19427_c0				-3.79111	Female
comp41079_c0	Q59H94	FLNC	filamin C, gamma	-3.79047	Female
comp37206_c0				-3.71133	Female
comp18351_c0	Q9BR56			-3.66236	Female
comp25975_c0	F5GYM4			-3.65569	Female
comp36142_c0				-3.62369	Female
comp15934_c0				-3.61307	Female
comp28405_c0				-3.55481	Female
comp22280_c0				-3.53828	Female
comp41619_c0				-3.52292	Female
comp20590_c0				-3.49287	Female
comp17612_c0				-3.46773	Female
comp40634_c0				-3.46309	Female
comp13634_c0	O00362			-3.42932	Female
comp30351_c0	P62068	FAM129B	family with sequence similarity 129, member B	-3.38691	Female
comp34205_c0				-3.38309	Female
comp36000_c0				-3.34754	Female
comp37587_c0				-3.34478	Female
comp29182_c0				-3.34099	Female
comp28084_c0				-3.33026	Female
comp28409_c0				-3.31946	Female
comp25721_c0				-3.26333	Female
comp34175_c0				-3.24978	Female
comp43956_c0				-3.2477	Female
comp22342_c0				-3.24053	Female
comp26861_c0				-3.2239	Female
comp34104_c0				-3.20213	Female
comp24047_c0	A0A024R1L9			-3.15446	Female
comp40075_c0				-3.14108	Female
comp40803_c0				-3.11919	Female
comp25346_c0				-3.08156	Female
comp36011_c0				-3.05992	Female
comp31911_c0				-3.03724	Female
comp35132_c0				-3.03113	Female
comp18725_c0				-3.01743	Female
comp39571_c0	E9PQR0			-3.00964	Female
comp31259_c0				-3.00363	Female
comp33874_c0				-2.98852	Female
comp21903_c0				-2.97488	Female
comp28997_c0	Q86SQ7	SDCCAG3	serologically defined colon cancer antigen 3	-2.8716	Female
comp19665_c0				-2.85526	Female
comp16188_c0	Q6PE46			-2.84953	Female
comp36210_c0				-2.82658	Female
comp31878_c0				-2.82499	Female
comp37924_c0				-2.81481	Female
comp24241_c0	O00372			-2.73605	Female
comp27454_c0				-2.73298	Female
comp39441_c0				-2.72668	Female
comp26626_c0				-2.66358	Female
comp33647_c0				-2.6519	Female
comp23248_c0				-2.64798	Female
comp1512_c0				-2.63787	Female
comp21232_c0	B4DW81			-2.61817	Female
comp30072_c0				-2.61577	Female
comp21089_c0				-2.61079	Female
comp47600_c0				-2.60432	Female
comp16907_c0				-2.58396	Female
comp23518_c0				-2.5823	Female
comp33046_c0	B3KWV1	GEMIN6	gem (nuclear organelle) associated protein 6	-2.5778	Female
comp19707_c0				-2.57057	Female
comp18067_c0	Q6IPQ0			-2.55915	Female
comp16139_c0	Q96M91	OTUD1	OTU domain containing 1	-2.52064	Female
comp13778_c0	Q7KZ41			-2.50678	Female
comp19924_c0				-2.50138	Female
comp28810_c0				-2.50103	Female
comp31356_c0				-2.4972	Female
comp40939_c0				-2.49633	Female
comp4126_c0				-2.44141	Female
comp24268_c0				-2.43633	Female
comp27532_c0				-2.42644	Female
comp35516_c0				-2.40618	Female
comp25207_c0				-2.39164	Female
comp31359_c0	Q59GJ5			-2.37488	Female
comp45044_c0				-2.36067	Female
comp14748_c0				-2.33898	Female
comp28601_c0				-2.33712	Female
comp16260_c0				-2.32189	Female
comp22482_c0				-2.3085	Female
comp13308_c0	A0A0C4DFN6			-2.30428	Female
comp24955_c0	Q9NRV2			-2.2812	Female
comp28556_c0				-2.26739	Female
comp15397_c0				-2.26427	Female
comp38578_c0				-2.26107	Female
comp33694_c0				-2.25164	Female
comp30907_c0				-2.23963	Female
comp21337_c0				-2.23724	Female
comp15629_c0				-2.21967	Female
comp27652_c0				-2.2176	Female
comp19030_c0				-2.20821	Female
comp23689_c0				-2.20564	Female
comp13710_c0				-2.20498	Female
comp30041_c0				-2.20148	Female
comp24670_c0	F6RY50			-2.19144	Female
comp19336_c0				-2.16286	Female
comp28020_c0	Q99575	MSL3	male-specific lethal 3 homolog (Drosophila)	-2.1611	Female
comp32642_c0				-2.15547	Female
comp24127_c0				-2.14841	Female
comp25013_c0				-2.14735	Female
comp19595_c0				-2.13066	Female
comp18741_c0				-2.12449	Female
comp16248_c0				-2.11849	Female
comp18877_c0				-2.1003	Female
comp25611_c0	Q6ZNC2			-2.09861	Female
comp7016_c0				-2.09784	Female
comp14027_c0				-2.08768	Female
comp23303_c0				-2.05594	Female
comp34421_c0	Q8NA58	RNF217	ring finger protein 217	-2.05496	Female
comp15740_c0				-2.03915	Female
comp12667_c0				-2.01917	Female
comp20355_c0	B7Z9J8			-2.01603	Female
comp17853_c0				-2.00491	Female
comp27634_c0				-1.96913	Female
comp25119_c0				-1.96296	Female
comp29659_c0				-1.96233	Female
comp19814_c0				-1.94941	Female
comp20494_c0				-1.93832	Female
comp24933_c0				-1.92732	Female
comp29635_c0	B7Z9R6			-1.90602	Female
comp28637_c0				-1.88406	Female
comp11348_c0				-1.87761	Female
comp24841_c0				-1.8612	Female
comp25553_c0				-1.85196	Female
comp19224_c0				-1.84417	Female
comp15308_c0				-1.82619	Female
comp21540_c0	A0A024RBM9	TCHP	trichoplein, keratin filament binding	-1.8228	Female
comp23510_c0				-1.81398	Female
comp26380_c0				-1.80106	Female
comp9231_c0	Q8WV92	MITD1	MIT, microtubule interacting and transport, domain containing 1	-1.7744	Female
comp16310_c0				-1.76186	Female
comp8481_c0				-1.76058	Female
comp22406_c0				-1.74311	Female
comp26467_c0				-1.73995	Female
comp15367_c0				-1.73968	Female
comp12609_c0				-1.71331	Female
comp6769_c0				-1.69658	Female
comp18238_c0				-1.68766	Female
comp30702_c0	A0A024R981			-1.67875	Female
comp25724_c0	O95470	SGPL1	sphingosine-1-phosphate lyase 1	-1.6773	Female
comp26880_c0				-1.67033	Female
comp31396_c0				-1.66728	Female
comp12106_c0	B4DQ28			-1.64358	Female
comp11432_c0				-1.63536	Female
comp13216_c0				-1.62385	Female
comp8300_c0				-1.62032	Female
comp20609_c0				-1.60579	Female
comp12997_c0	O00372			-1.59916	Female
comp12329_c0				-1.57193	Female
comp19350_c0	B4DN75			-1.56623	Female
comp5790_c1				-1.51391	Female
comp15543_c0	O76040			-1.50775	Female
comp12759_c0				-1.50615	Female
comp12273_c0				-1.4998	Female
comp14572_c0				-1.48394	Female
comp16901_c0	Q9UFH1			-1.46225	Female
comp16128_c0				-1.46061	Female
comp29700_c0				-1.44957	Female
comp9918_c0				-1.4106	Female
comp19988_c0				-1.40692	Female
comp21046_c0				-1.39464	Female
comp14419_c0				-1.3902	Female
comp10841_c0				-1.38583	Female
comp25914_c0				-1.37351	Female
comp42583_c0				-1.34388	Female
comp16894_c0	O43159	KIAA0947	KIAA0947	-1.32279	Female
comp21925_c0				-1.3146	Female
comp10533_c0				-1.30731	Female
comp17752_c0	Q86U28	ACOT4	acyl-CoA thioesterase 4	-1.30422	Female
comp12946_c0				-1.30268	Female
comp6691_c0	H0YJ58			-1.27996	Female
comp5030_c0				-1.27863	Female
comp10237_c0	P35580	MYL4	myosin, light chain 4, alkali; atrial, embryonic	-1.2691	Female
comp18372_c0	O00372			-1.26839	Female
comp17064_c0	A0A087WXQ4			-1.26684	Female
comp23442_c0				-1.25749	Female
comp13430_c0				-1.24437	Female
comp3602_c0				-1.23771	Female
comp24280_c0				-1.23346	Female
comp24580_c0	B4DQI5			-1.23028	Female
comp16930_c0	B3KVL5			-1.22104	Female
comp10543_c0				-1.20554	Female
comp14612_c0				-1.20033	Female
comp4278_c0	P62072	TIMM8B	translocase of inner mitochondrial membrane 8 homolog B (yeast)	-1.20014	Female
comp11975_c0	Q9Y3E0	BOLA1	bolA homolog 1 (E. coli)	-1.17416	Female
comp10790_c0				-1.17073	Female
comp15724_c0				-1.16463	Female
comp16065_c0				-1.16393	Female
comp5074_c0	B4DZU0			-1.1428	Female
comp15360_c0				-1.11791	Female
comp6874_c0	Q86VN0			-1.11367	Female
comp12267_c0				-1.10995	Female
comp24589_c0				-1.10443	Female
comp9652_c0				-1.0983	Female
comp18591_c0				-1.06412	Female
comp10293_c0				-1.06151	Female
comp12326_c0				-1.06056	Female
comp8063_c0	Q69YU5	SLC35E2B	solute carrier family 35, member E2B	-1.05782	Female
comp11752_c0				-1.05508	Female
comp8151_c0				-1.03809	Female
comp11795_c0	I3L2C7			-1.03653	Female
comp15091_c0	F1T0K4			-1.01429	Female
comp7559_c0	B2R8P9	KLF3	Kruppel-like factor 3 (basic)	-1.01232	Female
comp14922_c0				-1.00585	Female
comp12255_c0	A0A0S2Z3G4			-0.990307	Female
comp9976_c0	Q9NUG6	ANKRD13C	ankyrin repeat domain 13C	-0.985366	Female
comp5275_c0	A0A024RBS0			-0.929069	Female
comp8861_c0	E9PJX5			-0.918441	Female
comp5002_c0	A0A024R991	ATP6V0D2	ATPase, H+ transporting, lysosomal 38kDa, V0 subunit d2	-0.894199	Female
comp7096_c0	L0R6D7			-0.894115	Female
comp10071_c0	A0A0A0MTP3			-0.887039	Female
comp3466_c0				-0.88498	Female
comp8950_c0	A0A0S2Z4T8			-0.877888	Female
comp10591_c0	Q96BN2	THEM4	thioesterase superfamily member 4	-0.872005	Female
comp7826_c0				-0.871825	Female
comp6067_c0	A0A024QYX5			-0.864575	Female
comp10913_c0	E5KSD5	ACAT2	acetyl-CoA acetyltransferase 2	-0.859135	Female
comp9422_c0	Q9NX46	SARS2	seryl-tRNA synthetase 2, mitochondrial	-0.828924	Female
comp4854_c0				-0.804856	Female
comp11735_c0	B4DEE8	MIF	macrophage migration inhibitory factor (glycosylation-inhibiting factor)	-0.800907	Female
comp7086_c0	Q8NDG6	ANKRD9	ankyrin repeat domain 9	-0.797867	Female
comp11451_c0	Q5TC82	DCDC2B	doublecortin domain containing 2B	-0.793894	Female
comp8197_c0	Q49AG3	ZBED5	zinc finger, BED-type containing 5	-0.787283	Female
comp1066_c0	P40259	CDA	cytidine deaminase	-0.779693	Female
comp2246_c0				-0.777833	Female
comp4697_c0				-0.775381	Female
comp5900_c0	Q9NRG7	SDR39U1	short chain dehydrogenase/reductase family 39U, member 1	-0.773182	Female
comp4888_c0				-0.764665	Female
comp13986_c0				-0.764632	Female
comp12229_c0				-0.763544	Female
comp2542_c0				-0.747971	Female
comp4324_c0	Q5H8V1	ALPK2	alpha-kinase 2	-0.732753	Female
comp10583_c0	A0A024R4C1			-0.72872	Female
comp6541_c0	Q8IX19	U2AF1L4	U2 small nuclear RNA auxiliary factor 1-like 4	-0.705969	Female
comp5120_c0	Q8WUB8	VPS53	vacuolar protein sorting 53 homolog (S. cerevisiae)	-0.694626	Female
comp8984_c0				-0.692669	Female
comp9215_c0	Q9P0T0	SMAD7	SMAD family member 7	-0.672204	Female
comp3663_c0				-0.671691	Female
comp9515_c0				-0.662701	Female
comp3083_c0	A0A0S2Z4A5			-0.647111	Female
comp3550_c0				-0.643879	Female
comp3073_c0	P18583	SOX4	SRY (sex determining region Y)-box 4	-0.630479	Female
comp3043_c0	Q9BUE0	MBTD1	mbt domain containing 1	-0.62575	Female
comp4848_c0	Q8NF56			-0.618382	Female
comp3021_c0	A8K7X3			-0.615668	Female
comp6800_c0	Q6PCB5	ATXN7L1	ataxin 7-like 1	-0.615072	Female
comp9909_c0	Q2TBE0	TTC36	tetratricopeptide repeat domain 36	-0.612956	Female
comp9386_c0				-0.598831	Female
comp11466_c0	A0A024R654			-0.591193	Female
comp4949_c0	Q9P015	TIMM21	translocase of inner mitochondrial membrane 21 homolog (yeast)	-0.56046	Female
comp11316_c0	Q96GS4	KCTD9	potassium channel tetramerisation domain containing 9	-0.560076	Female
comp9906_c0	Q96MG8	GPR146	G protein-coupled receptor 146	-0.558557	Female
comp8376_c0	H0YL14	BTBD6	BTB (POZ) domain containing 6	-0.556494	Female
comp3126_c0	Q92769	HDGF	hepatoma-derived growth factor	-0.555534	Female
comp919_c0	O60667	VAPB	VAMP (vesicle-associated membrane protein)-associated protein B and C	-0.551645	Female
comp9225_c0	E7ESA6			-0.544838	Female
comp2220_c0				-0.539905	Female
comp7600_c0	A0A024R653			-0.534609	Female
comp7125_c0				-0.522253	Female
comp1638_c0				-0.508904	Female
comp5018_c0	B3KQG8			-0.507704	Female
comp8990_c0				-0.496876	Female
comp1539_c0				-0.496743	Female
comp2790_c0				-0.489264	Female
comp3311_c0				-0.469069	Female
comp3351_c0	O43291	PMVK	phosphomevalonate kinase	-0.46482	Female
comp1682_c0	Q9BYC9	ATG16L1	autophagy related 16-like 1 (S. cerevisiae)	-0.452177	Female
comp5697_c0	A0A024R0H5			-0.433729	Female
comp5995_c0	H0YB36			-0.42799	Female
comp3061_c0	B4DGM3			-0.406817	Female
comp1983_c0	P11912	CD79B	CD79b molecule, immunoglobulin-associated beta	-0.403992	Female
comp3679_c0	Q56P03	EAF2	ELL associated factor 2	-0.391983	Female
comp5563_c0	B2RB32			-0.382209	Female
comp2647_c0				-0.369376	Female
comp3697_c0	B7Z720			-0.358583	Female
comp154_c0	E9KL35	NDC80	NDC80 kinetochore complex component homolog (S. cerevisiae)	-0.346267	Female
comp1695_c0	B7Z4V2			-0.338812	Female
comp4843_c0	A0A024R6W0			-0.311545	Female
comp2432_c0	P55786	EEF1E1	eukaryotic translation elongation factor 1 epsilon 1	-0.269586	Female
comp2717_c0	Q92628	KIAA0232	KIAA0232	0.194038	Female
comp2160_c0	B4DZH6			0.230586	Female
comp248_c0	Q9H1K1	PES1	pescadillo ribosomal biogenesis factor 1	0.231879	Female
comp279_c0	O95101			0.392982	Female
comp2004_c0	P23469	PTPRJ	protein tyrosine phosphatase, receptor type, J	0.400047	Female
comp2005_c0	Q04726	TLE4	transducin-like enhancer of split 4 (E(sp1) homolog, Drosophila)	0.437494	Female
comp9836_c0	B4DYH4			0.469952	Female
comp1508_c0	Q6P1K1	BCAS4	breast carcinoma amplified sequence 4	0.494382	Female
comp7217_c0	Q8N201	INTS1	integrator complex subunit 1	0.524045	Female
comp16833_c0	A0A0K0K1J8			0.553865	Female
comp18_c0	P62899	RPL35A	ribosomal protein L35a	0.554486	Female
comp3204_c0				0.572007	Female
comp11296_c0	Q5W0B1	CEP97	centrosomal protein 97kDa	0.603787	Female
comp10582_c0				0.606669	Female
comp6152_c0				0.618775	Female
comp256_c0	Q549J4	TNFRSF12A	tumor necrosis factor receptor superfamily, member 12A	0.625002	Female
comp9214_c0	A0A024R0D2			0.655013	Female
comp14919_c0	B7ZKU7			0.659638	Female
comp2428_c0	Q9UM47	NPAT	nuclear protein, ataxia-telangiectasia locus	0.659845	Female
comp9866_c0				0.663502	Female
comp6172_c0				0.671145	Female
comp12457_c0	V9H0D0			0.694925	Female
comp12070_c0				0.695372	Female
comp10097_c0	Q5T9L3	CPED1	cadherin-like and PC-esterase domain containing 1	0.701291	Female
comp9923_c0				0.745542	Female
comp8564_c0	A0A024RDT6			0.757289	Female
comp13983_c0				0.76722	Female
comp5780_c0				0.768529	Female
comp15489_c0	Q9NZN5	LARP1	La ribonucleoprotein domain family, member 1	0.796975	Female
comp12264_c0	P55039	ARID3A	AT rich interactive domain 3A (BRIGHT-like)	0.82916	Female
comp18501_c0				0.846133	Female
comp4712_c0	Q8N3A8	ZCCHC6	zinc finger, CCHC domain containing 6	0.848506	Female
comp17089_c0	Q9H8K1			0.868362	Female
comp4763_c0	M0R199			0.878863	Female
comp11791_c0				0.88058	Female
comp1246_c0				0.883098	Female
comp13227_c0				0.906657	Female
comp12458_c0	Q9BSF4	C19orf52	chromosome 19 open reading frame 52	0.909917	Female
comp14362_c0	A0A0S2Z3X3			0.926433	Female
comp10243_c0	I3L4D3			0.969758	Female
comp12098_c0				0.975489	Female
comp1169_c0				0.996128	Female
comp12036_c0				1.01612	Female
comp17115_c0				1.02581	Female
comp12760_c0	Q9H7D0	C5orf44	chromosome 5 open reading frame 44	1.03891	Female
comp15514_c0	Q6P0N0	UFSP2	UFM1-specific peptidase 2	1.0448	Female
comp8941_c0	Q0VD83			1.04895	Female
comp18170_c0	Q9NP66	KLF2	Kruppel-like factor 2 (lung)	1.05024	Female
comp9425_c0				1.05085	Female
comp8233_c0				1.05511	Female
comp17178_c0				1.06323	Female
comp10296_c0	Q9BXK1	TAF3	TAF3 RNA polymerase II, TATA box binding protein (TBP)-associated factor, 140kDa	1.07394	Female
comp23080_c0	A0A0C4DFM3			1.08992	Female
comp14729_c0				1.0912	Female
comp1928_c0	Q8N6N6	GK5	glycerol kinase 5 (putative)	1.0946	Female
comp4312_c0				1.11873	Female
comp20753_c0	K7EN08			1.13593	Female
comp7038_c0				1.17473	Female
comp19289_c0				1.18617	Female
comp9800_c0				1.19252	Female
comp10465_c0				1.19289	Female
comp16153_c0				1.19622	Female
comp9869_c0	B4DLC0			1.20048	Female
comp8471_c0				1.20067	Female
comp28650_c0				1.21234	Female
comp15093_c0				1.22274	Female
comp15152_c0				1.22575	Female
comp14142_c0				1.23809	Female
comp10868_c0	Q59H39			1.24429	Female
comp14036_c0				1.24989	Female
comp16873_c0				1.2541	Female
comp9496_c0				1.25493	Female
comp15237_c0	Q8N9M5	PTRF	polymerase I and transcript release factor	1.29573	Female
comp16693_c0				1.31101	Female
comp12364_c0				1.31181	Female
comp23559_c0				1.31608	Female
comp10909_c0	O95070	CPSF4	cleavage and polyadenylation specific factor 4, 30kDa	1.31632	Female
comp20262_c0				1.31699	Female
comp16989_c0	Q9NUJ3	ABHD10	abhydrolase domain containing 10	1.31782	Female
comp27385_c0				1.32188	Female
comp10888_c0				1.32352	Female
comp14092_c0	P19447	ERG	v-ets erythroblastosis virus E26 oncogene homolog (avian)	1.32383	Female
comp24722_c0	P42858	HDAC1	histone deacetylase 1	1.32613	Female
comp3412_c0				1.33266	Female
comp10727_c0				1.33381	Female
comp9783_c0	O60885	BRD4	bromodomain containing 4	1.35808	Female
comp19157_c0				1.35974	Female
comp14954_c0				1.36996	Female
comp10509_c0				1.3756	Female
comp12547_c0				1.39712	Female
comp25980_c0				1.41425	Female
comp8863_c0				1.43607	Female
comp16992_c0				1.43647	Female
comp24652_c0	Q5T5Y3	AK8	adenylate kinase 8	1.45228	Female
comp21819_c0				1.45339	Female
comp10538_c0	A0A024R7G2			1.45556	Female
comp14532_c0	P17014	ZNF16	zinc finger protein 16	1.45834	Female
comp15691_c0				1.47391	Female
comp10306_c0	Q86TM8			1.47886	Female
comp17136_c0				1.48213	Female
comp15554_c0				1.48468	Female
comp17971_c0				1.49448	Female
comp18623_c0				1.49716	Female
comp26873_c0				1.49907	Female
comp10773_c0	Q68CL5	SIN3A	SIN3 transcription regulator homolog A (yeast)	1.50871	Female
comp19853_c0				1.50876	Female
comp13476_c0				1.51489	Female
comp22369_c0				1.52325	Female
comp12390_c0				1.52989	Female
comp26026_c0				1.53077	Female
comp25288_c0	B3KWA1			1.53215	Female
comp22535_c0	M0R2A8			1.5335	Female
comp21769_c0				1.54954	Female
comp14132_c0				1.55441	Female
comp15019_c0				1.55751	Female
comp4098_c0				1.56487	Female
comp32772_c0	Q6WKZ4	ORAI2	ORAI calcium release-activated calcium modulator 2	1.58137	Female
comp18943_c0				1.58236	Female
comp18950_c0				1.59149	Female
comp7013_c0				1.60473	Female
comp24992_c0				1.60497	Female
comp14806_c0				1.60901	Female
comp15844_c0	G5EA36			1.62099	Female
comp15446_c0	P49407	ARRB2	arrestin, beta 2	1.62229	Female
comp18479_c0				1.63333	Female
comp16892_c0				1.63648	Female
comp9964_c0	K7ESA4			1.64265	Female
comp16796_c0				1.64389	Female
comp17524_c0	Q5T2L0			1.64512	Female
comp27691_c0				1.65645	Female
comp17181_c0				1.65761	Female
comp24930_c0				1.66196	Female
comp16718_c0				1.67262	Female
comp20952_c0				1.67542	Female
comp21667_c0				1.70418	Female
comp19524_c0				1.7064	Female
comp33055_c0				1.71056	Female
comp18884_c0				1.72574	Female
comp20867_c0				1.74806	Female
comp16416_c0	Q8IU80	OXER1	oxoeicosanoid (OXE) receptor 1	1.75049	Female
comp21919_c0				1.75855	Female
comp34527_c0	Q8NCC3	STX12	syntaxin 12	1.77003	Female
comp12200_c0	O00360			1.77512	Female
comp19971_c0				1.80138	Female
comp15445_c0	D6RHZ5			1.80834	Female
comp20371_c0	A0A024RAK1			1.80859	Female
comp17585_c0	A0A024RAW7			1.81248	Female
comp16828_c0				1.81474	Female
comp20824_c0	A0A0S2Z512			1.83477	Female
comp24692_c0	Q86SQ9	LPPR3	lipid phosphate phosphatase-related protein type 3	1.84658	Female
comp19163_c0	B2RTQ2	RAP1GAP2	RAP1 GTPase activating protein 2	1.85551	Female
comp10072_c0				1.87222	Female
comp17370_c0	A8K1S9	KDM2B	lysine (K)-specific demethylase 2B	1.87582	Female
comp18713_c0				1.87858	Female
comp33258_c0				1.8808	Female
comp19789_c0	B4DDJ5			1.88213	Female
comp27126_c0				1.90211	Female
comp15632_c0				1.90685	Female
comp17839_c0				1.91862	Female
comp20662_c0	A0A024RE14			1.92429	Female
comp18066_c0				1.93285	Female
comp18044_c0				1.93371	Female
comp17391_c0				1.93475	Female
comp28043_c0				1.93862	Female
comp28495_c0				1.94116	Female
comp23177_c0				1.94254	Female
comp33503_c0	Q13470	TRADD	TNFRSF1A-associated via death domain	1.95873	Female
comp14089_c0	A0A0C4DFM7			1.96278	Female
comp27651_c0	K7ELI0			1.97618	Female
comp27775_c0	Q6RGG0			1.98016	Female
comp19958_c0	Q5D1E8	EDC3	enhancer of mRNA decapping 3 homolog (S. cerevisiae)	2.0091	Female
comp16193_c0				2.02563	Female
comp32578_c0				2.03702	Female
comp32886_c0				2.03717	Female
comp12684_c0	Q59FA7			2.04029	Female
comp24823_c0	Q96C03	SLC5A10	solute carrier family 5 (sodium/glucose cotransporter), member 10	2.06373	Female
comp25187_c0				2.07655	Female
comp14167_c0				2.09552	Female
comp16922_c0				2.09611	Female
comp27514_c0				2.09808	Female
comp35429_c0				2.10875	Female
comp21803_c0	Q6ZRI6	STARD7	StAR-related lipid transfer (START) domain containing 7	2.11025	Female
comp20847_c0				2.12199	Female
comp26747_c0				2.14174	Female
comp18389_c0	D3DX33			2.14916	Female
comp28077_c0				2.15091	Female
comp36879_c0				2.16137	Female
comp37706_c0	Q2NL68	ZNF558	zinc finger protein 558	2.1643	Female
comp27207_c0	A0A077QP03			2.16833	Female
comp35565_c0				2.18246	Female
comp13076_c0	A0A087WZU4			2.21028	Female
comp23901_c0				2.21438	Female
comp37034_c0				2.22487	Female
comp18630_c0				2.22643	Female
comp33009_c0				2.22975	Female
comp32551_c0				2.23988	Female
comp40864_c0	F8WCX2			2.24909	Female
comp31672_c0				2.26392	Female
comp40905_c0				2.2739	Female
comp25735_c0	Q96M20	MIB2	mindbomb E3 ubiquitin protein ligase 2	2.28174	Female
comp22576_c0				2.29231	Female
comp42783_c0				2.32232	Female
comp22080_c0				2.32999	Female
comp14611_c0	A0A0U1RQV1			2.33177	Female
comp17093_c0				2.34995	Female
comp14628_c0	B4DGH8			2.39401	Female
comp27151_c0	O14572			2.41314	Female
comp38853_c0				2.42594	Female
comp13904_c0	J3KPT0			2.42731	Female
comp22555_c0				2.44775	Female
comp35552_c0				2.45305	Female
comp26319_c0	Q9C0E2	NFKBIZ	nuclear factor of kappa light polypeptide gene enhancer in B-cells inhibitor, zeta	2.47036	Female
comp19500_c0				2.48798	Female
comp17102_c0				2.49416	Female
comp36100_c0	F5H1K9			2.4978	Female
comp27528_c0				2.49838	Female
comp30026_c0				2.49957	Female
comp26201_c0				2.5238	Female
comp29289_c0				2.53221	Female
comp39066_c0				2.54319	Female
comp29424_c0	Q3LRH8			2.55383	Female
comp22681_c0				2.55984	Female
comp30067_c0				2.5755	Female
comp21224_c0	E5RIV8			2.59108	Female
comp28467_c0				2.61111	Female
comp12430_c0				2.61894	Female
comp34630_c0				2.62137	Female
comp37177_c0				2.62832	Female
comp23615_c0				2.63299	Female
comp22750_c0				2.63505	Female
comp33212_c0				2.63509	Female
comp28832_c0				2.6424	Female
comp36455_c0				2.64868	Female
comp39516_c0	A0A024R464			2.65615	Female
comp20318_c0				2.66102	Female
comp9573_c0				2.67419	Female
comp4702_c0	O00363			2.67806	Female
comp20245_c0	P53355	DAPK3	death-associated protein kinase 3	2.68349	Female
comp23936_c0				2.68656	Female
comp23743_c0				2.68951	Female
comp28748_c0				2.69142	Female
comp25815_c0				2.70516	Female
comp41823_c0	A0A024R107			2.7204	Female
comp17152_c0				2.74761	Female
comp22330_c0				2.76622	Female
comp32574_c0				2.77331	Female
comp19515_c0				2.78394	Female
comp27093_c0				2.81369	Female
comp25813_c0				2.82091	Female
comp21864_c0				2.84665	Female
comp28362_c0				2.84751	Female
comp35753_c0				2.84905	Female
comp23801_c0				2.85328	Female
comp38276_c0	A0A0A0MTC1			2.8549	Female
comp23204_c0				2.8578	Female
comp20294_c0				2.86878	Female
comp20165_c0				2.88037	Female
comp34448_c0				2.88865	Female
comp37561_c0				2.89095	Female
comp26334_c0				2.89545	Female
comp19055_c0	Q92567	PMPCA	peptidase (mitochondrial processing) alpha	2.89867	Female
comp41944_c0	Q9H4B4	CNN2	calponin 2	2.90749	Female
comp17111_c0	Q92615	LARP4B	La ribonucleoprotein domain family, member 4B	2.9112	Female
comp23175_c0				2.92043	Female
comp16799_c0				2.92205	Female
comp19858_c0	A0A024R294			2.92487	Female
comp34911_c0				2.92795	Female
comp19310_c0	O00375			2.93502	Female
comp27914_c0	A0A0C4DGJ6			2.9491	Female
comp30857_c0				2.95259	Female
comp19863_c0	A0A024R7H5			3.00043	Female
comp38508_c0				3.01417	Female
comp18036_c0	Q96PN8	TSSK3	testis-specific serine kinase 3	3.02292	Female
comp14708_c0				3.08636	Female
comp13992_c0	V9H079			3.09545	Female
comp44570_c0				3.1088	Female
comp19221_c0				3.12542	Female
comp20932_c0	O00378			3.13526	Female
comp15912_c0	Q96DX8	MOAP1	modulator of apoptosis 1	3.14644	Female
comp28401_c0	Q5T3J3	LRIF1	ligand dependent nuclear receptor interacting factor 1	3.14698	Female
comp27749_c0	Q7L273	KCTD9	potassium channel tetramerisation domain containing 9	3.15378	Female
comp23853_c0	Q96T58	SPEN	spen homolog, transcriptional regulator (Drosophila)	3.16421	Female
comp20058_c0				3.17104	Female
comp21835_c0				3.17794	Female
comp27377_c0	G3V4V5			3.18865	Female
comp42983_c0				3.20286	Female
comp24969_c0				3.20461	Female
comp20354_c0				3.22379	Female
comp31757_c0				3.22551	Female
comp29918_c0				3.23548	Female
comp37037_c0	Q96PX1	RNF157	ring finger protein 157	3.27907	Female
comp38132_c0				3.30522	Female
comp29802_c0				3.30947	Female
comp20786_c0				3.31246	Female
comp30955_c0				3.31975	Female
comp25102_c0	Q9ULJ6	ACTR3B	ARP3 actin-related protein 3 homolog B (yeast)	3.33355	Female
comp38048_c0	A0A087WW53			3.35811	Female
comp26204_c0				3.36411	Female
comp29495_c0				3.37076	Female
comp25134_c0				3.37678	Female
comp27342_c0				3.37847	Female
comp21655_c0				3.3837	Female
comp28934_c0	B7Z701			3.39413	Female
comp23208_c0	A0A024R9F3			3.44196	Female
comp42464_c0				3.46187	Female
comp34559_c0	A6NK06			3.47049	Female
comp31414_c0				3.4729	Female
comp15120_c0				3.47461	Female
comp16821_c0				3.48204	Female
comp39179_c0				3.50781	Female
comp30152_c0				3.51177	Female
comp31718_c0				3.531	Female
comp47422_c0	Q9BYH8	ARHGAP9	Rho GTPase activating protein 9	3.55699	Female
comp39220_c0				3.58161	Female
comp38580_c0	Q9BT91			3.61299	Female
comp32769_c0	P27815	PDE4A	phosphodiesterase 4A, cAMP-specific	3.61482	Female
comp39199_c0	Q9C0C6	DIXDC1	DIX domain containing 1	3.62714	Female
comp40017_c0				3.65437	Female
comp31745_c0				3.67511	Female
comp30579_c0				3.68102	Female
comp41706_c0	O94925	GLUD1	glutamate dehydrogenase 1	3.68647	Female
comp17999_c0				3.71379	Female
comp46168_c0				3.73673	Female
comp39884_c0	Q9H6A9	SNX19	sorting nexin 19	3.76014	Female
comp39261_c0	Q5JS72			3.76313	Female
comp34494_c0	Q5T011	SZT2	seizure threshold 2 homolog (mouse)	3.76452	Female
comp6962_c0				3.7745	Female
comp43765_c0				3.78078	Female
comp32035_c0	J3KRA9			3.78134	Female
comp16401_c0				3.80889	Female
comp1341_c0				3.80989	Female
comp35506_c0	Q9Y2H0	RAB11FIP2	RAB11 family interacting protein 2 (class I)	3.81849	Female
comp21621_c0				3.83416	Female
comp39716_c0	X6RI56			3.84085	Female
comp35020_c0				3.85592	Female
comp1004_c0				3.87358	Female
comp42628_c0				3.88814	Female
comp46296_c0	B2RA89	DNAL4	dynein, axonemal, light chain 4	3.88816	Female
comp18338_c0				3.89202	Female
comp21497_c0				3.89349	Female
comp39825_c0				3.89633	Female
comp43472_c0				3.89704	Female
comp21127_c0	B4DRS8			3.90267	Female
comp29751_c0				3.90899	Female
comp25278_c0				3.91363	Female
comp44795_c0				3.9886	Female
comp23490_c0				3.9899	Female
comp25092_c0	Q96QS1	ATP9A	ATPase, class II, type 9A	4.01243	Female
comp35547_c0				4.06388	Female
comp14542_c0				4.06425	Female
comp19973_c0				4.0941	Female
comp25443_c0				4.16588	Female
comp35785_c0				4.16639	Female
comp19801_c0	Q9NVD7	CHFR	checkpoint with forkhead and ring finger domains, E3 ubiquitin protein ligase	4.175	Female
comp27618_c0	E9PAK5			4.21233	Female
comp20112_c0				4.21382	Female
comp27718_c0				4.22392	Female
comp42336_c0				4.22609	Female
comp25077_c0				4.24267	Female
comp21994_c0				4.33393	Female
comp28095_c0				4.35286	Female
comp14771_c0				4.37357	Female
comp22794_c0	O00378			4.40068	Female
comp34933_c0				4.41532	Female
comp34235_c0	A0A087WYR1			4.49922	Female
comp41427_c0	B4DV67			4.54503	Female
comp43149_c0				4.69427	Female
comp28655_c0	B7Z8A5			5.06361	Female
comp32339_c0				5.12283	Female
comp37967_c0	G3V2E1			5.17898	Female
comp34076_c0				5.26808	Female
comp31560_c0				5.2744	Female
comp41511_c0				5.32877	Female
comp15838_c0				5.60057	Female
comp26511_c0				5.65773	Female
comp22094_c0				5.67355	Female
comp33646_c0				5.83974	Female
comp39734_c0				5.90934	Female
comp18872_c0				5.91021	Female
comp24477_c0				6.05262	Female
comp25320_c0				6.12731	Female
comp45275_c0				6.21627	Female
comp30216_c0	Q6NVV8			6.36118	Female
comp17286_c0				6.54611	Female
