# Supplementary material for: RNA-Seq analysis of seasonal and individual variation in blood transcriptomes of healthy managed bottlenose dolphins
Source: BMC Genomics. 2016 Sep 8;17(1):720. doi: 10.1186/s12864-016-3020-8 (PMC5016863; doi:10.1186/s12864-016-3020-8)
Supplement: Additional file 4: Table S4. — Gene co-expression modules with significant correlation to measured traits. (XLS 427 kb) [file 12864_2016_3020_MOESM4_ESM.xls]

## Sheet: Sheet1
Supplemental Table 4. Genes in co=expression modules dentified by WGCNA.
Module	gene_id	EntrezGene	Description	Gene Symbol
black	comp19891_c0	641	Bloom syndrome, RecQ helicase-like	BLK
black	comp8478_c0	2673	glutamine--fructose-6-phosphate transaminase 1	ALR
black	comp11025_c0	6347	chemokine (C-C motif) ligand 2	CCL1
black	comp8853_c0	7456	WAS/WASL interacting protein family, member 1	VRK2
black	comp14351_c0	8417	syntaxin 7	EEA1
black	comp12253_c0	8677	syntaxin 10	STX11
black	comp7069_c0	9320	thyroid hormone receptor interactor 12	CSN2
black	comp14441_c0	9512	peptidase (mitochondrial processing) beta	ATS2
black	comp15855_c0	9928	kinesin family member 14	KIF14
black	comp20955_c0	10811	NADPH oxidase activator 1	NOXA1
black	comp8365_c0	23098	sterile alpha and TIR motif containing 1	ZC3HD
black	comp20598_c0	23469	PHD finger protein 3	KBL
black	comp4497_c0	26258	biogenesis of lysosomal organelles complex-1, subunit 6, pallidin	CLC4E
black	comp9405_c0	26292	c-myc binding protein	ERAL1
black	comp17556_c0	51018	ribosomal RNA processing 15 homolog (S. cerevisiae)	EMC9
black	comp7998_c0	51319	arginine/serine-rich coiled-coil 1	RM35
black	comp13770_c0	51526	chromosome 20 open reading frame 111	TM138
black	comp7752_c0	51542	vacuolar protein sorting 54 homolog (S. cerevisiae)	NO40
black	comp16079_c0	54487	DiGeorge syndrome critical region gene 8	TRM13
black	comp18295_c0	55777	methyl-CpG binding domain protein 5	SMDC1
black	comp21246_c0	56894	1-acylglycerol-3-phosphate O-acyltransferase 3	MDM1
black	comp11908_c0	57410	SCY1-like 1 (S. cerevisiae)	NMRL1
black	comp8464_c0	84243	zinc finger, DHHC-type containing 18	T126A
black	comp13831_c0	84864	MYC induced nuclear antigen	MINA
black	comp12574_c0	84865	coiled-coil domain containing 142	MINA
black	comp6552_c0	122616	chromosome 14 open reading frame 79	TPC6B
black	comp12867_c0	130916	MTERF domain containing 2	AHSA2
black	comp12283_c0	144406	WD repeat domain 66	LYRM5
black	comp10885_c0	148362	BRO1 domain and CAAX motif containing	CR3L4
black	comp11967_c0	151556	G protein-coupled receptor 155	D3DPA6
black	comp13146_c0	284021	mast cell immunoglobulin-like receptor 1	CQ058
black	comp18870_c0	100507290	zinc finger protein 865	ZMYNB
black	comp10018_c0	-	-	-
black	comp10148_c0	-	-	-
black	comp10250_c0	-	-	-
black	comp10384_c0	-	-	-
black	comp10385_c0	-	-	-
black	comp10448_c0	-	-	-
black	comp10519_c0	-	-	-
black	comp10522_c0	-	-	-
black	comp10566_c0	-	-	-
black	comp10680_c0	-	-	-
black	comp10681_c0	-	-	-
black	comp10767_c0	-	-	-
black	comp10917_c0	-	-	Q7Z5L1
black	comp11006_c0	-	-	-
black	comp11114_c0	-	-	B4DVC5
black	comp11125_c0	-	-	-
black	comp11143_c0	-	-	-
black	comp11182_c0	-	-	-
black	comp11341_c0	-	-	-
black	comp11430_c0	-	-	-
black	comp11630_c0	-	-	O00369
black	comp11854_c0	-	-	-
black	comp11984_c0	-	-	Q9NWQ5
black	comp12051_c0	-	-	-
black	comp12192_c0	-	-	-
black	comp12295_c0	-	-	-
black	comp12347_c0	-	-	Q9NW37
black	comp12387_c0	-	-	-
black	comp12472_c0	-	-	-
black	comp12549_c0	-	-	A0A024RD58
black	comp12578_c0	-	-	-
black	comp12683_c0	-	-	A0A024R688
black	comp12721_c0	-	-	-
black	comp12786_c0	-	-	-
black	comp12813_c0	-	-	-
black	comp12844_c0	-	-	-
black	comp12911_c0	-	-	-
black	comp13014_c0	-	-	H7C0V5
black	comp13180_c0	-	-	-
black	comp13188_c0	-	-	-
black	comp13305_c0	-	-	-
black	comp13324_c0	-	-	-
black	comp13496_c0	-	-	-
black	comp13677_c0	-	-	-
black	comp13714_c0	-	-	-
black	comp14121_c0	-	-	-
black	comp14154_c0	-	-	-
black	comp14178_c0	-	-	-
black	comp14283_c0	-	-	-
black	comp14406_c0	-	-	E9PR05
black	comp14414_c0	-	-	-
black	comp14503_c0	-	-	-
black	comp14537_c0	-	-	-
black	comp14544_c0	-	-	-
black	comp14663_c0	-	-	-
black	comp14730_c0	-	-	A0A024R6D3
black	comp14807_c0	-	-	-
black	comp14882_c0	-	-	-
black	comp14993_c0	-	-	-
black	comp15049_c0	-	-	-
black	comp15100_c0	-	-	C9IYN7
black	comp15119_c0	-	-	-
black	comp15141_c0	-	-	-
black	comp15218_c0	-	-	-
black	comp15343_c0	-	-	-
black	comp15375_c0	-	-	-
black	comp15425_c0	-	-	-
black	comp15429_c0	-	-	-
black	comp15584_c0	-	-	-
black	comp15656_c0	-	-	-
black	comp15773_c0	-	-	-
black	comp15903_c0	-	-	-
black	comp15961_c0	-	-	-
black	comp16246_c0	-	-	-
black	comp16413_c0	-	-	-
black	comp16422_c0	-	-	-
black	comp16424_c0	-	-	-
black	comp16453_c0	-	-	-
black	comp16463_c0	-	-	-
black	comp16524_c0	-	-	-
black	comp16599_c0	-	-	-
black	comp16864_c0	-	-	-
black	comp17000_c0	-	-	-
black	comp17073_c0	-	-	-
black	comp17188_c0	-	-	-
black	comp17203_c0	-	-	-
black	comp17393_c0	-	-	-
black	comp17492_c0	-	-	-
black	comp17672_c0	-	-	-
black	comp17814_c0	-	-	-
black	comp18056_c0	-	-	-
black	comp18260_c0	-	-	-
black	comp19277_c0	-	-	-
black	comp19421_c0	-	-	-
black	comp19558_c0	-	-	-
black	comp19667_c0	-	-	-
black	comp1988_c0	-	-	-
black	comp20142_c0	-	-	-
black	comp20445_c0	-	-	-
black	comp2078_c0	-	-	-
black	comp20794_c0	-	-	-
black	comp21090_c0	-	-	-
black	comp21317_c0	-	-	-
black	comp21899_c0	-	-	-
black	comp22129_c0	-	-	-
black	comp22649_c0	-	-	-
black	comp22828_c0	-	-	-
black	comp23963_c0	-	-	J3QRG1
black	comp25657_c0	-	-	Q6ZU70
black	comp25730_c0	-	-	Q9UJZ4
black	comp2716_c1	-	-	-
black	comp2879_c0	-	-	-
black	comp29492_c0	-	-	-
black	comp3116_c0	-	-	-
black	comp32766_c0	-	-	Q59FE0
black	comp3448_c0	-	-	-
black	comp3507_c0	-	-	-
black	comp3774_c0	-	-	-
black	comp379_c0	-	-	O00378
black	comp3940_c0	-	-	-
black	comp4577_c0	-	-	-
black	comp4844_c0	-	-	-
black	comp4990_c0	-	-	-
black	comp5196_c0	-	-	-
black	comp5286_c1	-	-	V9H079
black	comp5396_c0	-	-	H7C3F2
black	comp5429_c0	-	-	-
black	comp5575_c0	-	-	-
black	comp5806_c0	-	-	-
black	comp6200_c0	-	-	-
black	comp6342_c0	-	-	-
black	comp6344_c0	-	-	-
black	comp6809_c0	-	-	-
black	comp7124_c0	-	-	Q6ZU70
black	comp7191_c0	-	-	-
black	comp7458_c0	-	-	-
black	comp7648_c0	-	-	B7Z8T9
black	comp7800_c0	-	-	Q8TE30
black	comp7803_c0	-	-	E9PMH5
black	comp7931_c0	-	-	V9H0E4
black	comp7971_c0	-	-	-
black	comp8147_c0	-	-	V9H079
black	comp8230_c0	-	-	-
black	comp8473_c0	-	-	-
black	comp8711_c0	-	-	-
black	comp8900_c0	-	-	-
black	comp8925_c0	-	-	-
black	comp9059_c0	-	-	-
black	comp9304_c0	-	-	-
black	comp9465_c0	-	-	-
black	comp9573_c0	-	-	-
black	comp9596_c0	-	-	-
black	comp9676_c0	-	-	B3KVN0
black	comp9711_c0	-	-	Q59H05
black	comp9803_c0	-	-	-
black	comp9843_c0	-	-	B4DWE1
black	comp9905_c0	-	-	A0A024RB33
black	comp9926_c0	-	-	-
blue	comp38_c0	86	actin-like 6A	PS1TP5BP1
blue	comp566_c0	313	acyloxyacyl hydrolase (neutrophil)	Q5T0G8
blue	comp570_c0	529	ATPase, H transporting, lysosomal 31kDa, V1 subunit E1	VATL
blue	comp1070_c0	533	ATPase, H transporting, lysosomal 21kDa, V0 subunit b	ATP6V1E1
blue	comp2645_c0	538	ATPase, Cu transporting, alpha polypeptide	VAS1
blue	comp4059_c0	662	BCL2/adenovirus E1B 19kDa interacting protein 1	BMX
blue	comp2591_c0	834	caspase 1, apoptosis-related cysteine peptidase	B4DPV7
blue	comp483_c0	1052	CCAAT/enhancer binding protein (C/EBP), delta	CEBPB
blue	comp905_c0	1438	colony stimulating factor 2 receptor, alpha, low-affinity (granulocyte-macrophage)	CSF1R
blue	comp791_c0	1452	casein kinase 1, alpha 1	B2R6Q4
blue	comp1691_c0	1455	casein kinase 1, gamma 2	Q5U045
blue	comp1617_c0	1474	cystatin E/M	CSRP1
blue	comp3589_c0	1523	cut-like homeobox 1	CATZ
blue	comp175_c0	1537	cytochrome c-1	CY24A
blue	comp564_c0	1612	death-associated protein kinase 1	DAP1
blue	comp8892_c0	1660	DEAH (Asp-Glu-Ala-His) box polypeptide 9	DHX8
blue	comp1415_c0	1736	dyskeratosis congenita 1, dyskerin	NB5R3
blue	comp1640_c0	1788	DNA (cytosine-5-)-methyltransferase 3 alpha	DYN2
blue	comp1900_c0	1847	dual specificity phosphatase 5	DUS2
blue	comp2085_c0	2015	egf-like module containing, mucin-like, hormone receptor-like 1	EMR1
blue	comp1321_c0	2188	Fanconi anemia, complementation group F	FAK2
blue	comp2374_c0	2316	filamin A, alpha	FLII
blue	comp1002_c0	2318	filamin C, gamma	FLNA
blue	comp4630_c0	2530	fucosyltransferase 8 (alpha (1,6) fucosyltransferase)	FUT7
blue	comp257_c0	2752	glutamate-ammonia ligase	A8YXX4
blue	comp178_c0	2869	G protein-coupled receptor kinase 5	C6KYL4
blue	comp730_c0	2887	growth factor receptor-bound protein 10	B0LPF3
blue	comp1234_c0	2907	glutamate receptor, ionotropic, N-methyl D-aspartate-associated protein 1 (glutamate binding)	GRN
blue	comp479_c0	3059	hematopoietic cell-specific Lyn substrate 1	A8K4G3
blue	comp921_c0	3059	hematopoietic cell-specific Lyn substrate 1	HCLS1
blue	comp1583_c0	3066	histone deacetylase 2	Q6IT96
blue	comp726_c0	3075	complement factor H	NCKPL
blue	comp1016_c0	3099	hexokinase 2	HXK1
blue	comp6584_c0	3145	hydroxymethylbilane synthase	HLX
blue	comp259_c0	3191	heterogeneous nuclear ribonucleoprotein L	Q6IBN1
blue	comp1764_c0	3551	inhibitor of kappa light polypeptide gene enhancer in B-cells, kinase beta	RED
blue	comp3005_c0	3552	interleukin 1, alpha	IKKB
blue	comp412_c0	3572	interleukin 6 signal transducer (gp130, oncostatin M receptor)	A0N0L5
blue	comp3781_c0	3614	IMP (inosine 5'-monophosphate) dehydrogenase 1	IMPA2
blue	comp351_c0	3695	integrin, beta 7	ITB7
blue	comp437_c0	3727	jun D proto-oncogene	JUND
blue	comp399_c0	3735	lysyl-tRNA synthetase	CD82
blue	comp539_c0	4054	latent transforming growth factor beta binding protein 3	LSP1
blue	comp300_c0	4068	SH2 domain containing 1A	LYN
blue	comp903_c0	4126	mannosidase, beta A, lysosomal	MA2B1
blue	comp2796_c0	4238	microfibrillar-associated protein 3	MFAP1
blue	comp218_c0	4335	MAX binding protein	MMP9
blue	comp531_c0	4552	5-methyltetrahydrofolate-homocysteine methyltransferase reductase	Q4LE34
blue	comp312_c0	4616	growth arrest and DNA-damage-inducible, beta	MYD88
blue	comp408_c0	4627	myosin, heavy chain 9, non-muscle	MYH9
blue	comp1142_c0	4665	NGFI-A binding protein 2 (EGR1 binding protein 2)	B0I1T6
blue	comp5116_c0	4670	heterogeneous nuclear ribonucleoprotein M	NAB2
blue	comp1162_c0	4691	nucleolin	NCF4
blue	comp1065_c0	4780	nuclear factor (erythroid-derived 2)-like 2	A8K3E0
blue	comp268_c0	5094	poly(rC) binding protein 2	PCBP2
blue	comp114_c0	5201	prefoldin subunit 1	PLF4
blue	comp2520_c0	5211	phosphofructokinase, liver	F264
blue	comp461_c0	5226	phosphogluconate dehydrogenase	Q6FHU2
blue	comp179_c0	5229	protein geranylgeranyltransferase type I, beta subunit	6PGD
blue	comp2203_c0	5257	phosphorylase kinase, beta	KPB2
blue	comp664_c0	5504	protein phosphatase 1, regulatory (inhibitor) subunit 2	PP1A
blue	comp3172_c0	5515	protein phosphatase 2, catalytic subunit, alpha isozyme	Q2L6I0
blue	comp1426_c0	5519	protein phosphatase 2, regulatory subunit A, beta	A8K7B7
blue	comp639_c0	5586	protein kinase N2	PKN1
blue	comp793_c0	5605	mitogen-activated protein kinase kinase 2	MP2K2
blue	comp222_c0	5729	prostaglandin D2 receptor (DP)	A8K7N8
blue	comp328_c0	5780	protein tyrosine phosphatase, non-receptor type 9	PTN6
blue	comp425_c0	5859	glutaminyl-tRNA synthetase	PYGL
blue	comp520_c0	5955	reticulocalbin 2, EF-hand calcium binding domain	RET2
blue	comp2544_c0	5978	RE1-silencing transcription factor	RENBP
blue	comp1802_c0	6059	ATP-binding cassette, sub-family E (OABP), member 1	AMPB
blue	comp891_c0	6195	ribosomal protein S7	KS6A1
blue	comp1365_c0	6399	trafficking protein particle complex 2	Q59HE8
blue	comp2815_c0	6446	serum/glucocorticoid regulated kinase 1	SFSWA
blue	comp4610_c0	6449	small glutamine-rich tetratricopeptide repeat (TPR)-containing, alpha	SPHM
blue	comp553_c0	6484	ST3 beta-galactoside alpha-2,3-sialyltransferase 4	SIAT1
blue	comp3766_c0	6500	S-phase kinase-associated protein 1	SKIV2
blue	comp241_c0	6717	sorcin	SORCN
blue	comp635_c0	6795	aurora kinase C	STK10
blue	comp643_c0	6814	syntaxin binding protein 3	STXB2
blue	comp3576_c0	6925	transcription factor 4	ELOA1
blue	comp2297_c0	7053	transglutaminase 3 (E polypeptide, protein-glutamine-gamma-glutamyltransferase)	TGM1
blue	comp155_c0	7056	thrombomodulin	TGM3
blue	comp284_c0	7095	SEC62 homolog (S. cerevisiae)	TLN1
blue	comp440_c0	7133	tumor necrosis factor receptor superfamily, member 1B	TNR1A
blue	comp422_c0	7381	ubiquinol-cytochrome c reductase binding protein	UPP1
blue	comp1260_c1	7398	ubiquitin specific peptidase 1	USF2
blue	comp1889_c0	7410	vav 2 guanine nucleotide exchange factor	VAV
blue	comp145_c0	7813	ecotropic viral integration site 5	Q5TBB8
blue	comp3471_c0	7844	ring finger protein 103	Q58F09
blue	comp860_c1	7879	RAB7A, member RAS oncogene family	RAB7A
blue	comp4038_c0	8260	N(alpha)-acetyltransferase 10, NatA catalytic subunit	SMC1A
blue	comp2676_c0	8284	lysine (K)-specific demethylase 5D	P3
blue	comp924_c0	8310	acyl-CoA oxidase 3, pristanoyl	SNN
blue	comp382_c0	8697	cell division cycle 23 homolog (S. cerevisiae)	DGAT1
blue	comp1183_c0	8728	ADAM metallopeptidase domain 19	ADA19
blue	comp1278_c0	8879	sphingosine-1-phosphate lyase 1	SQSTM
blue	comp2070_c0	8882	zinc finger protein 259	SGPL1
blue	comp818_c0	8974	prolyl 4-hydroxylase, alpha polypeptide II	MGA
blue	comp1750_c0	9125	RCD1 required for cell differentiation1 homolog (S. pombe)	VA0D1
blue	comp4089_c0	9261	mitogen-activated protein kinase-activated protein kinase 2	PDLI7
blue	comp1149_c0	9262	serine/threonine kinase 17b	MAPK2
blue	comp2368_c0	9344	TAO kinase 2	U5S1
blue	comp3243_c0	9467	SH3-domain binding protein 5 (BTK-associated)	SH3BP5
blue	comp598_c0	9474	autophagy related 5	THMS2
blue	comp2759_c0	9545	RAB3D, member RAS oncogene family	RAB3D
blue	comp5015_c0	9600	phosphatidylinositol transfer protein, membrane-associated 1	PITPNM1
blue	comp1870_c0	9665	KIAA0430	LPIN2
blue	comp2837_c0	9669	eukaryotic translation initiation factor 5B	SAFB2
blue	comp1212_c0	9887	smg-7 homolog, nonsense mediated mRNA decay factor (C. elegans)	OSBL2
blue	comp3751_c0	9993	DiGeorge syndrome critical region gene 2	PP4R1
blue	comp171_c0	10095	actin related protein 2/3 complex, subunit 1B, 41kDa	A4D275
blue	comp649_c0	10134	B-cell receptor-associated protein 31	BAP31
blue	comp1858_c0	10212	DEAD (Asp-Glu-Ala-Asp) box polypeptide 39A	Q5ST80
blue	comp698_c0	10227	major facilitator superfamily domain containing 10	PLIN3
blue	comp568_c0	10320	IKAROS family zinc finger 1 (Ikaros)	TNIP1
blue	comp1588_c0	10342	TRK-fused gene	B3GN3
blue	comp4656_c0	10379	interferon regulatory factor 9	MICU1
blue	comp1816_c0	10409	brain abundant, membrane attached signal protein 1	BASP1
blue	comp3185_c0	10464	progesterone immunomodulatory binding factor 1	TACC3
blue	comp1704_c0	10553	HIV-1 Tat interactive protein 2, 30kDa	DCTN2
blue	comp2502_c0	10620	AT rich interactive domain 3B (BRIGHT-like)	HOIL1
blue	comp1487_c0	10758	TRAF3 interacting protein 2	GRAP
blue	comp1256_c0	10915	transcription elongation regulator 1	PLPL6
blue	comp864_c0	10957	proline-rich nuclear receptor coactivator 1	OS9
blue	comp1075_c0	10994	ilvB (bacterial acetolactate synthase)-like	SF3B2
blue	comp5132_c0	11035	receptor-interacting serine-threonine kinase 3	ADAP1
blue	comp2079_c0	11052	cleavage and polyadenylation specific factor 6, 68kDa	ADRM1
blue	comp2912_c0	11253	mannosidase, alpha, class 1B, member 1	PACN2
blue	comp493_c0	11344	twinfilin, actin-binding protein, homolog 2 (Drosophila)	TWF2
blue	comp1407_c0	22821	RAS p21 protein activator 3	COPG1
blue	comp1217_c0	23259	DDHD domain containing 2	DEN5A
blue	comp2377_c0	23317	DnaJ (Hsp40) homolog, subfamily C, member 13	K0930
blue	comp4705_c0	23345	spectrin repeat containing, nuclear envelope 1	VPS39
blue	comp137_c0	23409	sirtuin 4	COTL1
blue	comp444_c0	23527	ArfGAP with coiled-coil, ankyrin repeat and PH domains 2	HMHA1
blue	comp517_c0	25778	dual serine/threonine and tyrosine protein kinase	B4E2A6
blue	comp6193_c0	26057	ankyrin repeat domain 17	RFIP5
blue	comp841_c0	27130	inversin	CYH4
blue	comp1429_c0	28990	asteroid homolog 1 (Drosophila)	DBNL
blue	comp1627_c0	30061	solute carrier family 40 (iron-regulated transporter), member 1	Q5JPT6
blue	comp674_c0	51163	debranching enzyme homolog 1 (S. cerevisiae)	Q548N1
blue	comp457_c0	51247	poly(A) binding protein interacting protein 2	SHSA5
blue	comp975_c0	51279	complement component 1, r subcomponent-like	IER5
blue	comp468_c0	51706	cytochrome b5 reductase 1	ACSL5
blue	comp600_c0	53827	FXYD domain containing ion transport regulator 5	FXYD5
blue	comp3899_c0	53836	G protein-coupled receptor 87	GPR84
blue	comp2566_c0	54475	notchless homolog 1 (Drosophila)	Q6FIE9
blue	comp1633_c0	54623	Paf1, RNA polymerase II associated factor, homolog (S. cerevisiae)	PAF1
blue	comp2072_c0	54865	G patch domain containing 4	TOR4A
blue	comp574_c0	54891	INO80 complex subunit D	ALKB5
blue	comp3992_c0	55341	large subunit GTPase 1 homolog (S. cerevisiae)	WDR33
blue	comp1808_c0	55379	leucine rich repeat containing 59	TMCO6
blue	comp1219_c0	55749	cell division cycle and apoptosis regulator 1	CNDP2
blue	comp2054_c0	55794	DEAD (Asp-Glu-Ala-Asp) box polypeptide 28	FA63A
blue	comp5379_c0	55914	erbb2 interacting protein	BIN3
blue	comp622_c0	56886	UDP-glucose glycoprotein glucosyltransferase 1	C42S1
blue	comp3451_c0	56927	G protein-coupled receptor 108	NCLN
blue	comp1371_c0	56928	signal peptide peptidase like 2B	GP108
blue	comp5734_c0	57085	angiotensin II receptor-associated protein	DDX24
blue	comp2932_c0	57140	arginyl aminopeptidase (aminopeptidase B)-like 1	APMAP
blue	comp1586_c0	57534	mindbomb E3 ubiquitin protein ligase 1	TBC14
blue	comp1305_c0	57583	transmembrane protein 181	PREX1
blue	comp1118_c0	58477	signal recognition particle receptor, B subunit	CXL16
blue	comp1576_c0	59345	guanine nucleotide binding protein (G protein), beta polypeptide 4	RISC
blue	comp251_c0	64122	fructosamine 3 kinase	VISTA
blue	comp2015_c0	79603	ceramide synthase 4	ADR2
blue	comp1827_c0	79627	opioid growth factor receptor-like 1	TP8L2
blue	comp1557_c0	79847	transmembrane protein 180	RN122
blue	comp3354_c0	79901	cytochrome b reductase 1	PRR5L
blue	comp1777_c0	80021	transmembrane protein 62	UBTD1
blue	comp853_c0	80724	acyl-CoA dehydrogenase family, member 10	AKNA
blue	comp958_c0	81622	unc-93 homolog B1 (C. elegans)	TSN14
blue	comp1161_c0	81887	LAS1-like (S. cerevisiae)	RAB1B
blue	comp1579_c0	83707	tRNA phosphotransferase 1	URP2
blue	comp2777_c0	83759	RNA binding motif protein 4B	LONP2
blue	comp1232_c0	83874	TBC1 domain family, member 10A	T120A
blue	comp681_c0	84034	elastin microfibril interfacer 2	EMIL2
blue	comp2130_c0	84073	MYCBP associated protein	F16A2
blue	comp877_c0	84245	methylthioribose-1-phosphate isomerase homolog (S. cerevisiae)	ZDH18
blue	comp610_c0	84541	kelch repeat and BTB (POZ) domain containing 8	ACS2L
blue	comp4420_c0	84747	unc-119 homolog B (C. elegans)	SPSB2
blue	comp913_c0	84942	WD repeat domain 73	HSH2D
blue	comp5572_c0	84971	autophagy related 4D, cysteine peptidase	LSM10
blue	comp1710_c0	89846	FYVE, RhoGEF and PH domain containing 3	FGD3
blue	comp4745_c0	89857	kelch-like 6 (Drosophila)	A16L2
blue	comp1316_c0	92259	mitochondrial ribosomal protein S36	CPZIP
blue	comp1811_c0	92822	zinc finger protein 276	SHKB1
blue	comp1474_c0	112464	protein kinase C, delta binding protein	EGLN3
blue	comp942_c0	115817	dehydrogenase/reductase (SDR family) member 1	ARL11
blue	comp252_c0	116966	WD repeat domain 17	A2GL
blue	comp1574_c0	116987	ArfGAP with GTPase domain, ankyrin repeat and PH domain 1	ARAP1
blue	comp177_c0	117157	SH2 domain containing 1B	SH21B
blue	comp1045_c0	132299	OCIA domain containing 2	B7XGB9
blue	comp11539_c0	150274	HscB iron-sulfur cluster co-chaperone homolog (E. coli)	YDJC
blue	comp1192_c0	169270	zinc finger protein 596	ZN467
blue	comp766_c0	220359	tigger transposable element derived 3	OAF
blue	comp656_c0	221120	alkB, alkylation repair homolog 3 (E. coli)	HNRL2
blue	comp544_c0	257106	Rho GTPase activating protein 30	RHG30
blue	comp621_c0	283377	SPRY domain containing 4	RASF3
blue	comp6103_c0	388403	yippee-like 2 (Drosophila)	LR75A
blue	comp1174_c0	388962	bolA homolog 3 (E. coli)	LR75B
blue	comp317_c0	653583	pleckstrin homology-like domain, family B, member 3	NCF1
blue	comp5555_c0	100272147	mature T-cell proliferation 1 neighbor	C2D4D
blue	comp1048_c0	-	-	A0A024R244
blue	comp1100_c0	-	-	-
blue	comp1107_c0	-	-	A0A140T8Z0
blue	comp1116_c0	-	-	A0A024RAG3
blue	comp1130_c0	-	-	V9HWI4
blue	comp1135_c0	-	-	-
blue	comp1148_c0	-	-	A0A087WTD7
blue	comp1152_c0	-	-	-
blue	comp118_c0	-	-	A0A024R693
blue	comp1184_c0	-	-	F5GZ78
blue	comp1199_c0	-	-	A0A024R0P8
blue	comp1208_c0	-	-	B4DG62
blue	comp1235_c0	-	-	A0A0J9YVP6
blue	comp1252_c0	-	-	-
blue	comp1288_c0	-	-	A0A0G2JQ62
blue	comp1294_c0	-	-	A0A024RAP5
blue	comp133_c0	-	-	A0A140VK56
blue	comp1345_c0	-	-	-
blue	comp1354_c0	-	-	B4DDU2
blue	comp1380_c0	-	-	hCG_2001986
blue	comp1440_c0	-	-	A0A0S2Z5V7
blue	comp1471_c0	-	-	O75798
blue	comp1500_c0	-	-	-
blue	comp151_c0	-	-	V9HWD9
blue	comp1543_c0	-	-	D6RAM3
blue	comp160_c0	-	-	A0A024R374
blue	comp1606_c0	-	-	A0A024R1Z6
blue	comp163_c0	-	-	-
blue	comp1630_c0	-	-	A0A140VK92
blue	comp165_c0	-	-	A0A024R0Z5
blue	comp1651_c0	-	-	A0A087WXL6
blue	comp1661_c0	-	-	B7Z5F2
blue	comp167_c0	-	-	V9HWN7
blue	comp1671_c0	-	-	-
blue	comp1684_c0	-	-	E7ESC7
blue	comp1711_c0	-	-	A0A024RCY3
blue	comp174_c0	-	-	V9HWJ7
blue	comp1781_c0	-	-	V9HWF0
blue	comp1813_c0	-	-	-
blue	comp1846_c0	-	-	-
blue	comp186_c0	-	-	V9HWH1
blue	comp187_c0	-	-	A0A024R611
blue	comp1895_c0	-	-	-
blue	comp1906_c0	-	-	X5D8Y5
blue	comp1909_c0	-	-	A0A024R8I7
blue	comp1918_c0	-	-	A0A024QZA4
blue	comp192_c0	-	-	J3QRS3
blue	comp1927_c1	-	-	E9PGP6
blue	comp1953_c0	-	-	Q59ED0
blue	comp199_c0	-	-	A0A024RAS5
blue	comp2034_c0	-	-	A0A024RD12
blue	comp204_c0	-	-	-
blue	comp208_c0	-	-	A0A024QZQ2
blue	comp2096_c0	-	-	A0A0C4DFL8
blue	comp210_c0	-	-	A0A024R936
blue	comp2134_c0	-	-	-
blue	comp2163_c0	-	-	A0A024QZB8
blue	comp2204_c0	-	-	E9PC69
blue	comp224_c0	-	-	V9HWB8
blue	comp2243_c0	-	-	B4DIJ9
blue	comp2268_c0	-	-	-
blue	comp237_c0	-	-	V9HVZ4
blue	comp2385_c0	-	-	A0A024R7B7
blue	comp246_c0	-	-	A0A0S2Z4I7
blue	comp2499_c0	-	-	J3KN10
blue	comp254_c0	-	-	V9HWI3
blue	comp2614_c0	-	-	Q9NXL7
blue	comp2621_c0	-	-	-
blue	comp269_c0	-	-	-
blue	comp276_c0	-	-	A0A140VJN0
blue	comp280_c0	-	-	-
blue	comp2853_c0	-	-	-
blue	comp288_c0	-	-	Q59EI6
blue	comp289_c0	-	-	A0A0A0MTS2
blue	comp2941_c0	-	-	-
blue	comp297_c0	-	-	A0A024R058
blue	comp302_c1	-	-	A0A024R8V2
blue	comp3028_c0	-	-	-
blue	comp304_c0	-	-	B7Z9A0
blue	comp3064_c0	-	-	A0A024R2X2
blue	comp3123_c0	-	-	B4DUB4
blue	comp3200_c0	-	-	A0A024R241
blue	comp3286_c0	-	-	B3KPJ4
blue	comp3310_c0	-	-	-
blue	comp332_c0	-	-	V9HWC0
blue	comp3358_c0	-	-	A0A024RBK9
blue	comp3419_c0	-	-	A0A0D9SFK2
blue	comp3432_c0	-	-	B4DH83
blue	comp3439_c0	-	-	A0A024QZI4
blue	comp354_c0	-	-	A0A0S2Z3S5
blue	comp359_c0	-	-	A0A024RCP6
blue	comp363_c0	-	-	V9HWF4
blue	comp3653_c0	-	-	A0A024RDL8
blue	comp3721_c0	-	-	A0A024R1L3
blue	comp3798_c0	-	-	B4DS41
blue	comp3829_c0	-	-	B4DZJ7
blue	comp3953_c0	-	-	B4DZA8
blue	comp397_c0	-	-	-
blue	comp4210_c0	-	-	A0A024R9N6
blue	comp446_c0	-	-	Q8N523
blue	comp4527_c0	-	-	A0A024R896
blue	comp456_c0	-	-	hCG_2033729
blue	comp4828_c0	-	-	A0A0S2Z5J1
blue	comp4897_c0	-	-	-
blue	comp4915_c0	-	-	A0A024RAX4
blue	comp497_c0	-	-	hCG_1821276
blue	comp502_c0	-	-	A0A0S2Z5P3
blue	comp5107_c0	-	-	A0A087WUW6
blue	comp5155_c0	-	-	B3KYA3
blue	comp532_c0	-	-	A0A024R8T9
blue	comp534_c0	-	-	A0A0K0K1K7
blue	comp5340_c0	-	-	A0A024R6Z7
blue	comp5489_c0	-	-	E9PEF1
blue	comp5625_c0	-	-	Q6ZNY3
blue	comp5664_c0	-	-	F8WCY1
blue	comp575_c0	-	-	-
blue	comp5792_c0	-	-	V9HWC5
blue	comp59_c0	-	-	A0A024R6I7
blue	comp591_c0	-	-	B4E100
blue	comp5915_c0	-	-	-
blue	comp607_c0	-	-	-
blue	comp6095_c0	-	-	-
blue	comp6107_c0	-	-	-
blue	comp6161_c0	-	-	-
blue	comp624_c0	-	-	Q53EY4
blue	comp6306_c0	-	-	B4DZK0
blue	comp648_c0	-	-	V9HWH6
blue	comp661_c0	-	-	L8E8V9
blue	comp6778_c0	-	-	A0A024R3M1
blue	comp680_c0	-	-	A0A024R4F1
blue	comp683_c0	-	-	Q59ER5
blue	comp6942_c0	-	-	B7Z1P9
blue	comp703_c0	-	-	-
blue	comp704_c0	-	-	hCG_1998851
blue	comp705_c0	-	-	A0A024RCR5
blue	comp713_c0	-	-	Q71UM6
blue	comp739_c0	-	-	-
blue	comp7576_c0	-	-	Q5JYR8
blue	comp772_c0	-	-	-
blue	comp776_c0	-	-	A0A024R567
blue	comp785_c0	-	-	A0A024R7N4
blue	comp796_c0	-	-	-
blue	comp800_c0	-	-	A0A087X188
blue	comp808_c0	-	-	D3DQH8
blue	comp844_c0	-	-	Q59ED7
blue	comp8514_c0	-	-	H0YJD1
blue	comp866_c0	-	-	-
blue	comp868_c0	-	-	hCG_2043376
blue	comp871_c0	-	-	A0A024RC92
blue	comp894_c0	-	-	Q8N5Y3
blue	comp920_c0	-	-	A0A024R0R2
blue	comp981_c0	-	-	Q9NS13
brown	comp15336_c0	163	adaptor-related protein complex 2, beta 1 subunit	AP1B1
brown	comp10814_c0	657	bone morphogenetic protein receptor, type IA	A0N0R2
brown	comp13949_c0	961	CD47 molecule	CD44
brown	comp15264_c0	1164	CDC28 protein kinase regulatory subunit 2	Q5T178
brown	comp14345_c0	1870	E2F transcription factor 2	DYR1A
brown	comp37734_c0	2203	fructose-1,6-bisphosphatase 1	FBLN2
brown	comp9403_c0	2219	ficolin (collagen/fibrinogen domain containing) 1	FCN1
brown	comp17686_c0	2908	nuclear receptor subfamily 3, group C, member 1 (glucocorticoid receptor)	LFG1
brown	comp24722_c0	3065	histone deacetylase 1	HD
brown	comp8979_c0	3434	interferon-induced protein with tetratricopeptide repeats 1	SP110
brown	comp15301_c0	4437	mutS homolog 3 (E. coli)	MSH3
brown	comp25840_c0	4851	notch 1	NOTC1
brown	comp12345_c0	5283	phosphatidylinositol glycan anchor biosynthesis, class H	Q6IB04
brown	comp28167_c0	5832	aldehyde dehydrogenase 18 family, member A1	PXMP2
brown	comp8331_c0	6132	ribosomal protein L8	RL8
brown	comp17659_c0	6717	sorcin	B2ZZ89
brown	comp14598_c0	6830	suppressor of Ty 6 homolog (S. cerevisiae)	SPT6H
brown	comp18997_c0	6929	transcription factor 3 (E2A immunoglobulin enhancer binding factors E12/E47)	B3KVA4
brown	comp25793_c0	7067	thyroid hormone receptor, alpha	THOP1
brown	comp16982_c0	7189	TNF receptor-associated factor 6, E3 ubiquitin protein ligase	A6NHG8
brown	comp29086_c0	7553	zinc finger protein 7	ZBT14
brown	comp12401_c0	7633	zinc finger protein 79	ZN75A
brown	comp15636_c0	8480	RAE1 RNA export 1 homolog (S. pombe)	HIRP3
brown	comp18306_c0	8844	kinase suppressor of ras 1	KSR1
brown	comp26483_c0	8858	protein Z, vitamin K-dependent plasma glycoprotein	ASAP2
brown	comp11257_c0	8972	maltase-glucoamylase (alpha-glucosidase)	H1X
brown	comp10909_c0	10898	cleavage and polyadenylation specific factor 4, 30kDa	YIF1A
brown	comp18042_c0	22880	MORC family CW-type zinc finger 2	MORC2
brown	comp17251_c0	23131	G patch domain containing 8	PLXD1
brown	comp13589_c0	23287	ATP/GTP binding protein 1	CSTFT
brown	comp18409_c0	23398	peptidylprolyl isomerase domain and WD repeat containing 1	SYLM
brown	comp16177_c0	23640	HSPA (heat shock 70kDa) binding protein, cytoplasmic cochaperone 1	RBGP1
brown	comp15348_c0	25929	gem (nuclear organelle) associated protein 5	GEMI5
brown	comp13050_c0	27013	cyclin Pas1/PHO80 domain containing 1	UBP21
brown	comp17412_c0	27085	Mdm2, transformed 3T3 cell double minute 2, p53 binding protein (mouse) binding protein, 104kDa	B2RBR3
brown	comp11418_c0	29785	cytochrome P450, family 2, subfamily S, polypeptide 1	PARVB
brown	comp16924_c0	51230	PHD finger protein 20	PIGP
brown	comp10455_c0	51300	translocase of inner mitochondrial membrane domain containing 1	S15A3
brown	comp13398_c0	54491	family with sequence similarity 105, member A	DGCR8
brown	comp9787_c0	55187	vacuolar protein sorting 13 homolog D (S. cerevisiae)	VP13D
brown	comp17315_c0	55276	phosphoglucomutase 2	VPS53
brown	comp15033_c0	55315	solute carrier family 29 (nucleoside transporters), member 3	CPPED
brown	comp8726_c0	55331	alkaline ceramidase 3	BL1S4
brown	comp17023_c0	56061	ubiquitin family domain containing 1	ALG1
brown	comp16817_c0	56957	OTU domain containing 7B	OTU7B
brown	comp7591_c0	57666	fibrosin-like 1	Q53RX3
brown	comp16389_c0	57679	amyotrophic lateral sclerosis 2 (juvenile)	FBSL
brown	comp12859_c0	79003	MIS12, MIND kinetochore complex component, homolog (S. pombe)	MTMR9
brown	comp29000_c0	79587	cysteinyl-tRNA synthetase 2, mitochondrial (putative)	CHSS2
brown	comp16885_c0	79845	ring finger protein 122	NHEJ1
brown	comp18234_c0	81577	glucose-fructose oxidoreductase domain containing 2	CC130
brown	comp16151_c0	81704	dedicator of cytokinesis 8	AMNLS
brown	comp20757_c0	83440	ADP-dependent glucokinase	FCRL5
brown	comp10685_c0	84128	WD repeat domain 75	ZN394
brown	comp14750_c0	84726	proline-rich coiled-coil 2B	PRC2B
brown	comp12493_c0	118881	catechol-O-methyltransferase domain containing 1	A6XB87
brown	comp13355_c0	123722	fibronectin type III and SPRY domain containing 2	WHAMM
brown	comp20780_c0	155435	RNA binding motif protein 33	RBM33
brown	comp13339_c0	161176	spectrin repeat containing, nuclear envelope family member 3	PPTC7
brown	comp21272_c0	161424	NOP9 nucleolar protein homolog (yeast)	SYNE3
brown	comp20846_c0	163033	zinc finger protein 579	ZN579
brown	comp18577_c0	197131	ubiquitin protein ligase E3 component n-recognin 1	GRAM2
brown	comp13551_c0	388610	TMF1-regulated nuclear protein 1	ZN470
brown	comp13089_c0	400506	chromosome 16 open reading frame 88	F174B
brown	comp10248_c0	-	-	Q86TD5
brown	comp10342_c0	-	-	D3DTL4
brown	comp10420_c0	-	-	E5KS22
brown	comp10424_c0	-	-	-
brown	comp10494_c0	-	-	-
brown	comp10529_c0	-	-	L0R6F6
brown	comp10656_c0	-	-	-
brown	comp10719_c0	-	-	A0A087X0M4
brown	comp10795_c0	-	-	O00372
brown	comp10835_c0	-	-	B4DJ68
brown	comp10859_c0	-	-	-
brown	comp10963_c0	-	-	-
brown	comp10965_c0	-	-	A0A024R136
brown	comp10985_c0	-	-	-
brown	comp11077_c0	-	-	-
brown	comp11082_c0	-	-	Q6ZU70
brown	comp11113_c0	-	-	K7EKI8
brown	comp11135_c0	-	-	-
brown	comp11137_c0	-	-	-
brown	comp11157_c0	-	-	M0QZ36
brown	comp11207_c0	-	-	-
brown	comp11294_c0	-	-	J3JS71
brown	comp11305_c0	-	-	-
brown	comp11413_c0	-	-	-
brown	comp11440_c0	-	-	-
brown	comp11485_c0	-	-	B9TX31
brown	comp11493_c0	-	-	-
brown	comp11510_c0	-	-	-
brown	comp11606_c0	-	-	-
brown	comp11614_c0	-	-	-
brown	comp11820_c0	-	-	-
brown	comp11836_c0	-	-	Q32NB1
brown	comp11871_c0	-	-	-
brown	comp12030_c0	-	-	-
brown	comp12167_c0	-	-	-
brown	comp12254_c0	-	-	-
brown	comp12300_c0	-	-	-
brown	comp12323_c0	-	-	-
brown	comp12400_c0	-	-	-
brown	comp1246_c0	-	-	-
brown	comp12522_c0	-	-	S4R3B8
brown	comp12567_c0	-	-	A0A087WVD1
brown	comp12596_c0	-	-	-
brown	comp12649_c0	-	-	-
brown	comp12659_c0	-	-	-
brown	comp12692_c0	-	-	-
brown	comp12793_c0	-	-	-
brown	comp12796_c0	-	-	B4DMP6
brown	comp12800_c0	-	-	-
brown	comp12884_c0	-	-	-
brown	comp12929_c0	-	-	-
brown	comp12947_c0	-	-	-
brown	comp13012_c0	-	-	-
brown	comp13046_c0	-	-	-
brown	comp13052_c0	-	-	-
brown	comp13065_c0	-	-	-
brown	comp13083_c0	-	-	-
brown	comp13131_c0	-	-	-
brown	comp13252_c0	-	-	J3QR77
brown	comp13254_c0	-	-	F8W785
brown	comp13261_c0	-	-	B9EIQ3
brown	comp13449_c0	-	-	-
brown	comp13530_c0	-	-	-
brown	comp13569_c0	-	-	A0A024R0R7
brown	comp13738_c0	-	-	A0A024R2I5
brown	comp13829_c0	-	-	E7EV54
brown	comp13856_c0	-	-	J3QQZ1
brown	comp13857_c0	-	-	PRUNE
brown	comp13929_c0	-	-	-
brown	comp13933_c0	-	-	-
brown	comp13985_c0	-	-	-
brown	comp14030_c0	-	-	-
brown	comp14045_c0	-	-	-
brown	comp14067_c0	-	-	-
brown	comp14077_c0	-	-	A0A024R562
brown	comp14113_c0	-	-	-
brown	comp14175_c0	-	-	A0A087WUL0
brown	comp14229_c0	-	-	-
brown	comp14267_c0	-	-	-
brown	comp14347_c0	-	-	Q68DH1
brown	comp14350_c0	-	-	-
brown	comp14410_c0	-	-	A0A024R418
brown	comp14502_c0	-	-	-
brown	comp14580_c0	-	-	-
brown	comp14609_c0	-	-	B4DNQ8
brown	comp14666_c0	-	-	-
brown	comp14701_c0	-	-	V5J3L2
brown	comp14709_c0	-	-	-
brown	comp14755_c0	-	-	-
brown	comp14772_c0	-	-	-
brown	comp14792_c0	-	-	-
brown	comp14802_c0	-	-	Q96BG6
brown	comp14927_c0	-	-	-
brown	comp14962_c0	-	-	-
brown	comp15053_c0	-	-	-
brown	comp15174_c0	-	-	-
brown	comp15201_c0	-	-	-
brown	comp15289_c0	-	-	-
brown	comp15302_c0	-	-	-
brown	comp15499_c0	-	-	-
brown	comp15510_c0	-	-	-
brown	comp15569_c0	-	-	A8K124
brown	comp15639_c0	-	-	-
brown	comp15711_c0	-	-	-
brown	comp15713_c0	-	-	X5D7N2
brown	comp15806_c0	-	-	B3KN17
brown	comp15841_c0	-	-	-
brown	comp15853_c0	-	-	-
brown	comp16073_c0	-	-	V9GZ50
brown	comp16222_c0	-	-	-
brown	comp16333_c0	-	-	-
brown	comp16396_c0	-	-	R4GMN1
brown	comp16410_c0	-	-	-
brown	comp16431_c0	-	-	-
brown	comp16513_c0	-	-	-
brown	comp16567_c0	-	-	C9JXP4
brown	comp16738_c0	-	-	-
brown	comp16753_c0	-	-	A0A024R5K1
brown	comp16844_c0	-	-	-
brown	comp16937_c0	-	-	-
brown	comp16978_c0	-	-	-
brown	comp17150_c0	-	-	-
brown	comp17359_c0	-	-	-
brown	comp17423_c0	-	-	-
brown	comp17462_c0	-	-	A0A024R2B3
brown	comp17661_c0	-	-	Q59E91
brown	comp17679_c0	-	-	-
brown	comp17717_c0	-	-	A0A0G2JPP5
brown	comp17903_c0	-	-	-
brown	comp18047_c0	-	-	-
brown	comp18298_c0	-	-	-
brown	comp18484_c0	-	-	-
brown	comp18720_c0	-	-	-
brown	comp18743_c0	-	-	-
brown	comp18753_c0	-	-	-
brown	comp18766_c0	-	-	A0A024R467
brown	comp18844_c0	-	-	-
brown	comp18917_c0	-	-	H3BN99
brown	comp18928_c0	-	-	-
brown	comp18930_c0	-	-	J3KR72
brown	comp18949_c0	-	-	Q5T8R4
brown	comp18987_c0	-	-	-
brown	comp19040_c0	-	-	-
brown	comp19313_c0	-	-	Q8TE30
brown	comp19321_c0	-	-	B0I1S3
brown	comp19463_c0	-	-	-
brown	comp19614_c0	-	-	-
brown	comp19697_c0	-	-	D3DQC0
brown	comp19720_c0	-	-	-
brown	comp19732_c0	-	-	E7EPN6
brown	comp19783_c0	-	-	-
brown	comp20368_c0	-	-	-
brown	comp20534_c0	-	-	-
brown	comp20573_c0	-	-	-
brown	comp20632_c0	-	-	A0A024RDM6
brown	comp20851_c0	-	-	I3L2J0
brown	comp20930_c0	-	-	-
brown	comp20981_c0	-	-	-
brown	comp21378_c0	-	-	A6H8V9
brown	comp21518_c0	-	-	A4QPE1
brown	comp21598_c1	-	-	-
brown	comp21720_c0	-	-	-
brown	comp21764_c0	-	-	O00368
brown	comp21767_c0	-	-	-
brown	comp21774_c0	-	-	D3DR78
brown	comp22026_c0	-	-	-
brown	comp22103_c0	-	-	-
brown	comp22131_c0	-	-	A0A024R138
brown	comp22241_c0	-	-	D1CS61
brown	comp22313_c0	-	-	-
brown	comp22364_c0	-	-	J3KQV8
brown	comp22367_c0	-	-	-
brown	comp22419_c0	-	-	-
brown	comp22825_c0	-	-	-
brown	comp23061_c0	-	-	-
brown	comp23074_c0	-	-	-
brown	comp23098_c0	-	-	-
brown	comp23527_c0	-	-	-
brown	comp24382_c0	-	-	A0A0G2JJ70
brown	comp25260_c0	-	-	-
brown	comp25288_c0	-	-	B3KWA1
brown	comp25544_c0	-	-	-
brown	comp25576_c0	-	-	H0YM74
brown	comp25588_c0	-	-	-
brown	comp2582_c0	-	-	-
brown	comp25920_c0	-	-	-
brown	comp2683_c0	-	-	-
brown	comp26958_c0	-	-	-
brown	comp27096_c0	-	-	-
brown	comp2758_c0	-	-	-
brown	comp28150_c0	-	-	-
brown	comp28843_c0	-	-	J3KPF0
brown	comp33795_c0	-	-	-
brown	comp4065_c0	-	-	-
brown	comp5691_c0	-	-	-
brown	comp6353_c0	-	-	B4DRQ4
brown	comp6412_c0	-	-	-
brown	comp6488_c0	-	-	-
brown	comp6497_c0	-	-	A0A087X2D0
brown	comp6726_c0	-	-	-
brown	comp6791_c0	-	-	-
brown	comp6966_c0	-	-	Q6XGZ2
brown	comp7041_c0	-	-	-
brown	comp7090_c0	-	-	-
brown	comp7525_c0	-	-	hCG_1816146
brown	comp7761_c0	-	-	-
brown	comp7849_c0	-	-	-
brown	comp7913_c0	-	-	B3KV47
brown	comp8209_c0	-	-	-
brown	comp8267_c0	-	-	-
brown	comp8318_c0	-	-	H3BS42
brown	comp8359_c0	-	-	-
brown	comp8467_c0	-	-	-
brown	comp8506_c0	-	-	-
brown	comp8561_c0	-	-	-
brown	comp8664_c0	-	-	G3V2D6
brown	comp8739_c0	-	-	-
brown	comp8963_c0	-	-	B4DSD8
brown	comp9117_c0	-	-	-
brown	comp9198_c0	-	-	A0A0A0MRK6
brown	comp9202_c0	-	-	-
brown	comp9306_c0	-	-	-
brown	comp9314_c0	-	-	-
brown	comp9430_c0	-	-	-
brown	comp9463_c0	-	-	G3V1D3
brown	comp9467_c0	-	-	B4E2S4
brown	comp9479_c0	-	-	X6R7H2
brown	comp9487_c0	-	-	-
brown	comp9512_c0	-	-	-
brown	comp9551_c0	-	-	-
brown	comp9752_c0	-	-	HV303
brown	comp9800_c0	-	-	-
brown	comp9801_c0	-	-	H3BQQ2
brown	comp9819_c0	-	-	-
brown	comp9946_c0	-	-	-
brown	comp9948_c0	-	-	I6L9E8
brown	comp9962_c0	-	-	-
brown	comp9991_c0	-	-	-
cyan	comp23324_c0	6489	ST8 alpha-N-acetyl-neuraminide alpha-2,8-sialyltransferase 1	SIAT6
cyan	comp19386_c0	9141	programmed cell death 5	U3IP2
cyan	comp24718_c0	23218	neurobeachin-like 2	NBEL2
cyan	comp21029_c0	25804	LSM4 homolog, U6 small nuclear RNA associated (S. cerevisiae)	LMOD1
cyan	comp4318_c0	25938	HEAT repeat containing 5A	F5H619
cyan	comp19232_c0	54883	CWC25 spliceosome-associated protein homolog (S. cerevisiae)	ANKH1
cyan	comp19631_c0	55254	transmembrane protein 39A	TYW1
cyan	comp21695_c0	63910	solute carrier family 17, member 9	GPTC3
cyan	comp19123_c0	80222	threonyl-tRNA synthetase 2, mitochondrial (putative)	ACSF2
cyan	comp17752_c0	122970	acyl-CoA thioesterase 4	ISCA2
cyan	comp4841_c0	127002	ataxin 7-like 2	KLDC9
cyan	comp37084_c0	128611	zinc finger protein 831	ZN831
cyan	comp24821_c0	145853	chromosome 15 open reading frame 61	PGPIL
cyan	comp22462_c0	146059	codanin 1	ZSC29
cyan	comp9033_c0	342926	zinc finger protein 677	ZN677
cyan	comp10732_c0	-	-	-
cyan	comp11476_c0	-	-	GAK7
cyan	comp12429_c0	-	-	-
cyan	comp12539_c0	-	-	B4DY91
cyan	comp12579_c0	-	-	-
cyan	comp12776_c0	-	-	-
cyan	comp12810_c0	-	-	Q3T7C5
cyan	comp13466_c0	-	-	V9HW32
cyan	comp13689_c0	-	-	-
cyan	comp13807_c0	-	-	-
cyan	comp14450_c0	-	-	-
cyan	comp14525_c0	-	-	F5GZI8
cyan	comp14612_c0	-	-	-
cyan	comp14925_c0	-	-	-
cyan	comp15332_c0	-	-	-
cyan	comp16080_c0	-	-	-
cyan	comp16085_c0	-	-	-
cyan	comp16434_c0	-	-	-
cyan	comp16842_c0	-	-	-
cyan	comp16884_c0	-	-	Q71RD9
cyan	comp17089_c0	-	-	Q9H8K1
cyan	comp17159_c0	-	-	-
cyan	comp17558_c0	-	-	-
cyan	comp17565_c0	-	-	-
cyan	comp17695_c0	-	-	-
cyan	comp17979_c0	-	-	-
cyan	comp17998_c0	-	-	Q6ZP39
cyan	comp18128_c0	-	-	-
cyan	comp18164_c0	-	-	-
cyan	comp19150_c0	-	-	-
cyan	comp19161_c0	-	-	-
cyan	comp19181_c0	-	-	-
cyan	comp19194_c0	-	-	O00375
cyan	comp19579_c0	-	-	-
cyan	comp19715_c0	-	-	F8W7R4
cyan	comp19875_c0	-	-	-
cyan	comp19883_c0	-	-	-
cyan	comp19966_c0	-	-	A7E2V7
cyan	comp20241_c0	-	-	-
cyan	comp20515_c0	-	-	-
cyan	comp20580_c0	-	-	-
cyan	comp20823_c0	-	-	-
cyan	comp20910_c0	-	-	-
cyan	comp21058_c0	-	-	-
cyan	comp21158_c0	-	-	-
cyan	comp21189_c0	-	-	-
cyan	comp21477_c0	-	-	-
cyan	comp22638_c0	-	-	-
cyan	comp22870_c0	-	-	Q7Z6H2
cyan	comp2309_c1	-	-	-
cyan	comp23858_c0	-	-	-
cyan	comp23923_c0	-	-	B3KN61
cyan	comp24261_c0	-	-	A0A024QZ59
cyan	comp25120_c0	-	-	H3BPZ0
cyan	comp25173_c0	-	-	-
cyan	comp26160_c0	-	-	-
cyan	comp26472_c0	-	-	Q59EZ3
cyan	comp26826_c0	-	-	-
cyan	comp27097_c0	-	-	A0A024R993
cyan	comp27225_c0	-	-	-
cyan	comp28030_c0	-	-	-
cyan	comp28650_c0	-	-	-
cyan	comp29040_c0	-	-	CB042
cyan	comp30267_c0	-	-	-
cyan	comp31854_c0	-	-	A0A024R9B8
cyan	comp34617_c0	-	-	-
cyan	comp4301_c0	-	-	-
cyan	comp6283_c0	-	-	-
cyan	comp7449_c0	-	-	-
cyan	comp7681_c0	-	-	C9J5M1
cyan	comp8306_c0	-	-	-
cyan	comp8507_c0	-	-	-
cyan	comp8822_c0	-	-	-
cyan	comp9601_c0	-	-	-
green	comp8935_c0	665	BCL2/adenovirus E1B 19kDa interacting protein 3-like	Q6IBV1
green	comp19487_c0	1385	cAMP responsive element binding protein 1	Q53X93
green	comp10166_c0	2523	fucosyltransferase 1 (galactoside 2-alpha-L-fucosyltransferase, H blood group)	FUCO2
green	comp16058_c0	2617	glycyl-tRNA synthetase	GANC
green	comp7305_c0	2620	growth arrest-specific 2	GAS1
green	comp11329_c0	2650	glucosaminyl (N-acetyl) transferase 1, core 2	KAT2A
green	comp34134_c0	2954	glutathione S-transferase zeta 1	GSTZ1
green	comp15947_c0	4121	mannosidase, alpha, class 1A, member 1	MGN
green	comp7302_c0	5724	platelet-activating factor receptor	PSD11
green	comp17408_c0	6614	sialic acid binding Ig-like lectin 1, sialoadhesin	SN
green	comp3487_c0	6636	small nuclear ribonucleoprotein polypeptide F	RUXE
green	comp15128_c0	7587	zinc finger protein 37A	ZNF24
green	comp13627_c0	7625	zinc finger protein 74	ZNF74
green	comp18651_c0	8148	TAF15 RNA polymerase II, TATA box binding protein (TBP)-associated factor, 68kDa	LAT1
green	comp6891_c0	8655	dynein, light chain, LC8-type 1	Q6FGH9
green	comp9200_c0	8778	sialic acid binding Ig-like lectin 5	SIGL5
green	comp22299_c0	9252	ribosomal protein S6 kinase, 90kDa, polypeptide 5	GCM2
green	comp29988_c0	9706	unc-51-like kinase 2 (C. elegans)	DHX34
green	comp15187_c0	10589	DR1-associated protein 1 (negative cofactor 2 alpha)	MTHFS
green	comp15496_c0	11113	citron (rho-interacting, serine/threonine kinase 21)	B3KPI0
green	comp28374_c0	22990	pecanex homolog (Drosophila)	PCX1
green	comp13827_c0	23101	MCF.2 cell line derived transforming sequence-like 2	ZBT43
green	comp14247_c0	23133	PHD finger protein 8	GPTC8
green	comp18259_c0	23200	ATPase, class VI, type 11B	PSME4
green	comp5517_c0	23261	calmodulin binding transcription activator 1	CMTA1
green	comp12052_c0	26229	beta-1,3-glucuronyltransferase 3 (glucuronosyltransferase I)	ARL5A
green	comp17169_c0	51118	UTP11-like, U3 small nucleolar ribonucleoprotein, (yeast)	COQ4
green	comp26148_c0	51808	phosphorylated adaptor for RNA export	COQ3
green	comp10394_c0	54737	M-phase phosphoprotein 8	RB39A
green	comp13852_c0	54841	basic, immunoglobulin-like variable motif containing	APTX
green	comp14474_c0	54872	phosphatidylinositol glycan anchor biosynthesis, class G	A1L3Z9
green	comp22753_c0	54976	chromosome 20 open reading frame 27	THG1
green	comp9599_c0	55148	ubiquitin protein ligase E3 component n-recognin 7 (putative)	THAP1
green	comp24000_c0	55345	chromosome 4 open reading frame 21	B3KQH0
green	comp23350_c0	55702	coiled-coil domain containing 94	ARH40
green	comp8831_c0	55795	PCI domain containing 2	DDX28
green	comp9751_c0	55958	kelch-like 9 (Drosophila)	LIN37
green	comp13017_c0	56987	bobby sox homolog (Drosophila)	DTWD1
green	comp19835_c0	57122	nucleoporin 107kDa	Q5KU18
green	comp15117_c0	57336	zinc finger protein 287	RCN3
green	comp17226_c0	57459	GATA zinc finger domain containing 2B	REXO1
green	comp26098_c0	57659	zinc finger and BTB domain containing 4	ZBTB4
green	comp11700_c0	63925	zinc finger protein 335	B3KXB6
green	comp14808_c0	64756	ATP synthase mitochondrial F1 complex assembly factor 1	SMYD3
green	comp16834_c0	79699	zyg-11 homolog B (C. elegans)	NO66
green	comp18328_c0	79850	family with sequence similarity 57, member A	CSPP1
green	comp16793_c0	80700	UBX domain protein 6	TNKS2
green	comp16131_c0	84299	migration and invasion enhancer 1	SLD5
green	comp22018_c0	84866	transmembrane protein 25	CC142
green	comp13488_c0	90379	DDB1 and CUL4 associated factor 15	SAMD1
green	comp14980_c0	91404	SEC14 and spectrin domains 1	Q96K08
green	comp8748_c0	92597	MOB kinase activator 1B	G6PC3
green	comp11737_c0	92610	TRAF-interacting protein with forkhead-associated domain	TIM50
green	comp22414_c0	112479	ERI1 exoribonuclease family member 2	PRRT2
green	comp15667_c0	123096	solute carrier family 25 (mitochondrial carnitine/acylcarnitine carrier), member 29	TAC2N
green	comp25643_c0	126549	ankyrin repeat and LEM domain containing 1	CS047
green	comp17925_c0	127933	U2AF homology motif (UHM) kinase 1	CA122
green	comp9614_c0	128977	chromosome 22 open reading frame 39	PIGU
green	comp15352_c0	132949	aminoadipate-semialdehyde dehydrogenase	CPEB2
green	comp17541_c0	144363	LYR motif containing 5	BN3D2
green	comp14438_c0	342926	zinc finger protein 677	SLN14
green	comp17924_c0	400720	zinc finger protein 772	VMAC
green	comp10371_c0	497189	TRAF-interacting protein with forkhead-associated domain, family member B	CHAC2
green	comp10177_c0	-	-	-
green	comp10184_c0	-	-	-
green	comp10197_c0	-	-	-
green	comp10228_c0	-	-	-
green	comp10232_c0	-	-	-
green	comp10295_c0	-	-	-
green	comp10300_c0	-	-	-
green	comp10526_c0	-	-	-
green	comp10603_c0	-	-	-
green	comp10702_c0	-	-	-
green	comp10848_c0	-	-	-
green	comp10949_c0	-	-	-
green	comp11028_c0	-	-	A0AR24
green	comp11088_c0	-	-	-
green	comp11147_c0	-	-	-
green	comp11159_c0	-	-	Q7KZ41
green	comp11187_c0	-	-	-
green	comp11365_c0	-	-	-
green	comp11372_c0	-	-	HUWE1
green	comp11404_c0	-	-	-
green	comp11507_c0	-	-	-
green	comp11576_c0	-	-	A0A024R396
green	comp11600_c0	-	-	-
green	comp11612_c0	-	-	-
green	comp11682_c0	-	-	-
green	comp11692_c0	-	-	B3KWS5
green	comp11733_c0	-	-	-
green	comp11766_c0	-	-	Q6RGF9
green	comp11782_c0	-	-	-
green	comp12115_c0	-	-	-
green	comp12122_c0	-	-	-
green	comp12196_c0	-	-	D6RCM2
green	comp12299_c0	-	-	-
green	comp12395_c0	-	-	-
green	comp12441_c0	-	-	-
green	comp12459_c0	-	-	-
green	comp12494_c0	-	-	-
green	comp12949_c0	-	-	A0A0S2Z3W5
green	comp12978_c0	-	-	B4E282
green	comp13183_c0	-	-	-
green	comp13229_c0	-	-	-
green	comp13232_c0	-	-	A0A024RAL0
green	comp13284_c0	-	-	-
green	comp13313_c0	-	-	-
green	comp13476_c0	-	-	-
green	comp13514_c0	-	-	Q9P181
green	comp13616_c0	-	-	-
green	comp13882_c0	-	-	-
green	comp13897_c0	-	-	EFC1
green	comp13907_c1	-	-	-
green	comp13943_c0	-	-	-
green	comp13996_c0	-	-	-
green	comp14002_c0	-	-	-
green	comp14026_c0	-	-	Q05CV7
green	comp1404_c0	-	-	-
green	comp14444_c0	-	-	Q9HBM9
green	comp14508_c0	-	-	-
green	comp14531_c0	-	-	-
green	comp14547_c0	-	-	-
green	comp14659_c0	-	-	-
green	comp14780_c0	-	-	F5GZG7
green	comp14784_c0	-	-	-
green	comp14871_c0	-	-	B7ZL04
green	comp14877_c0	-	-	-
green	comp15001_c0	-	-	A4D240
green	comp15149_c0	-	-	-
green	comp15273_c0	-	-	-
green	comp15294_c0	-	-	M0R3I1
green	comp15345_c0	-	-	ENH1
green	comp15470_c0	-	-	-
green	comp15515_c0	-	-	-
green	comp15568_c0	-	-	E7ESY4
green	comp15583_c0	-	-	-
green	comp15682_c0	-	-	-
green	comp15753_c0	-	-	-
green	comp15755_c0	-	-	F8VVX5
green	comp15772_c0	-	-	-
green	comp15774_c0	-	-	-
green	comp15850_c0	-	-	A0A024RBD2
green	comp15979_c0	-	-	-
green	comp16039_c0	-	-	-
green	comp16087_c0	-	-	E9PEY4
green	comp16153_c0	-	-	-
green	comp16256_c0	-	-	-
green	comp16497_c0	-	-	H7C2S2
green	comp16587_c0	-	-	-
green	comp16712_c0	-	-	Q8TE33
green	comp16822_c0	-	-	-
green	comp16986_c0	-	-	A0A0S2Z5M9
green	comp17191_c0	-	-	ZN717
green	comp17297_c0	-	-	K7ELM1
green	comp17417_c0	-	-	-
green	comp17503_c0	-	-	-
green	comp17564_c0	-	-	-
green	comp17575_c0	-	-	B7Z765
green	comp17581_c0	-	-	-
green	comp17658_c0	-	-	-
green	comp17773_c0	-	-	-
green	comp17782_c0	-	-	-
green	comp17788_c0	-	-	-
green	comp17795_c0	-	-	-
green	comp17855_c0	-	-	A0A024R9P5
green	comp17994_c0	-	-	-
green	comp18323_c0	-	-	hCG_1783577
green	comp18340_c0	-	-	-
green	comp18652_c0	-	-	-
green	comp18977_c0	-	-	-
green	comp19128_c0	-	-	Q6MZI9
green	comp19435_c0	-	-	-
green	comp19876_c0	-	-	-
green	comp20013_c0	-	-	A0A024R8E4
green	comp20028_c0	-	-	-
green	comp20246_c0	-	-	-
green	comp20321_c0	-	-	-
green	comp20372_c0	-	-	-
green	comp20384_c0	-	-	-
green	comp20429_c0	-	-	-
green	comp20600_c0	-	-	-
green	comp20662_c0	-	-	A0A024RE14
green	comp21143_c0	-	-	Q6ICA4
green	comp21383_c0	-	-	-
green	comp21390_c0	-	-	-
green	comp21651_c0	-	-	-
green	comp21769_c0	-	-	-
green	comp22056_c0	-	-	-
green	comp22343_c0	-	-	-
green	comp22654_c0	-	-	A0A024R870
green	comp22997_c0	-	-	-
green	comp23359_c0	-	-	-
green	comp24053_c0	-	-	-
green	comp24260_c0	-	-	-
green	comp24580_c0	-	-	B4DQI5
green	comp24900_c0	-	-	B4DGG3
green	comp25015_c0	-	-	A0A024R892
green	comp25335_c0	-	-	-
green	comp25563_c0	-	-	-
green	comp26052_c0	-	-	-
green	comp26085_c0	-	-	A4D0Y1
green	comp26086_c0	-	-	-
green	comp26088_c0	-	-	SIGMAR1
green	comp26369_c0	-	-	B3KUZ5
green	comp26419_c0	-	-	-
green	comp26660_c0	-	-	-
green	comp27004_c0	-	-	-
green	comp28043_c0	-	-	-
green	comp2945_c0	-	-	-
green	comp30829_c0	-	-	-
green	comp3435_c0	-	-	-
green	comp3436_c0	-	-	-
green	comp3832_c0	-	-	-
green	comp3848_c0	-	-	-
green	comp4103_c0	-	-	-
green	comp4742_c0	-	-	A0A0B4U845
green	comp5062_c0	-	-	-
green	comp5128_c0	-	-	-
green	comp5230_c0	-	-	A0A024R745
green	comp5496_c1	-	-	-
green	comp5582_c0	-	-	Q6ZP63
green	comp5790_c0	-	-	O00372
green	comp5876_c0	-	-	-
green	comp6182_c0	-	-	F2Z328
green	comp6301_c0	-	-	-
green	comp6363_c0	-	-	-
green	comp6396_c0	-	-	-
green	comp6474_c0	-	-	A8K1E4
green	comp6507_c0	-	-	-
green	comp6639_c0	-	-	-
green	comp6901_c0	-	-	-
green	comp6914_c0	-	-	-
green	comp7114_c0	-	-	-
green	comp7273_c1	-	-	A0PJ81
green	comp7345_c0	-	-	A8MST6
green	comp7464_c0	-	-	-
green	comp7567_c0	-	-	H0YFK3
green	comp7636_c0	-	-	-
green	comp7687_c0	-	-	-
green	comp7699_c0	-	-	-
green	comp7748_c0	-	-	-
green	comp7825_c0	-	-	I3L4G9
green	comp7827_c0	-	-	B2ZDQ1
green	comp8040_c0	-	-	-
green	comp8269_c0	-	-	-
green	comp8282_c0	-	-	A0A024QZE0
green	comp8406_c0	-	-	-
green	comp8729_c0	-	-	-
green	comp8813_c0	-	-	-
green	comp9055_c0	-	-	-
green	comp9355_c0	-	-	-
green	comp9525_c0	-	-	-
green	comp9673_c0	-	-	-
green	comp9880_c0	-	-	-
greenyellow	comp5634_c0	392	Rho GTPase activating protein 1	Q6ICQ8
greenyellow	comp7067_c0	604	B-cell CLL/lymphoma 6	BCL3
greenyellow	comp1966_c0	753	chromosome 18 open reading frame 1	FMNL1
greenyellow	comp2110_c0	824	calpain 2, (m/II) large subunit	CAN1
greenyellow	comp747_c0	952	CD38 molecule	CD37
greenyellow	comp200_c0	1445	c-src tyrosine kinase	CSF3R
greenyellow	comp8881_c0	1511	cathepsin G	CTND1
greenyellow	comp1176_c0	1796	docking protein 1, 62kDa (downstream of tyrosine kinase 1)	DOCK2
greenyellow	comp977_c0	1844	dual specificity phosphatase 2	DUS1
greenyellow	comp2966_c0	1981	eukaryotic translation initiation factor 4 gamma, 1	4EBP1
greenyellow	comp4343_c0	2000	E74-like factor 4 (ets domain transcription factor)	ELF4
greenyellow	comp4293_c0	2040	stomatin	STOM
greenyellow	comp514_c0	2131	exostosin 1	Q9BRW1
greenyellow	comp136_c0	2213	Fc fragment of IgG, low affinity IIb, receptor (CD32)	FCERG
greenyellow	comp6594_c0	2582	UDP-galactose-4-epimerase	GAK
greenyellow	comp307_c0	2773	guanine nucleotide binding protein (G protein), alpha inhibiting activity polypeptide 3	GNAI2
greenyellow	comp4462_c0	2999	granzyme H (cathepsin G-like 2, protein h-CCPX)	GYS1
greenyellow	comp407_c0	3556	interleukin 1 receptor accessory protein	IL1B
greenyellow	comp250_c0	3581	interleukin 9 receptor	CXCR1
greenyellow	comp1287_c0	3678	integrin, alpha 5 (fibronectin receptor, alpha polypeptide)	ITGA5
greenyellow	comp1973_c0	3684	integrin, alpha M (complement component 3 receptor 3 subunit)	ITAL
greenyellow	comp1716_c0	4150	MYC-associated zinc finger protein (purine-binding transcription factor)	Q8IUI2
greenyellow	comp8777_c0	4796	tonsoku-like, DNA repair protein	IKBB
greenyellow	comp265_c0	5216	profilin 1	PROF1
greenyellow	comp1965_c0	5295	phosphoinositide-3-kinase, regulatory subunit 1 (alpha)	PK3CD
greenyellow	comp3987_c0	5337	phospholipase D1, phosphatidylcholine-specific	PLCG2
greenyellow	comp12951_c0	5378	PMS1 postmeiotic segregation increased 1 (S. cerevisiae)	PML
greenyellow	comp1462_c0	5916	retinoic acid receptor, gamma	Q6I9R7
greenyellow	comp1634_c0	6780	staufen, RNA binding protein, homolog 1 (Drosophila)	STAT6
greenyellow	comp2278_c0	7378	uridine phosphorylase 1	NR1H2
greenyellow	comp3700_c0	8483	cartilage intermediate layer protein, nucleotide pyrophosphohydrolase	SEM7A
greenyellow	comp8474_c0	8861	LIM domain binding 1	LDB1
greenyellow	comp7111_c0	9569	GTF2I repeat domain containing 1	GTPB1
greenyellow	comp12043_c0	10045	SH2 domain containing 3A	B4DG32
greenyellow	comp5673_c0	10081	programmed cell death 7	ATP9A
greenyellow	comp5159_c0	10661	Kruppel-like factor 1 (erythroid)	CELF2
greenyellow	comp10124_c0	23017	Fas apoptotic inhibitory molecule 2	MINT
greenyellow	comp1389_c0	23215	proline-rich coiled-coil 2C	XPO6
greenyellow	comp509_c0	26024	pentatricopeptide repeat domain 1	LRP10
greenyellow	comp5605_c0	29889	guanine nucleotide binding protein-like 2 (nucleolar)	Q59GV6
greenyellow	comp2401_c0	54512	exosome component 4	RHOF
greenyellow	comp2183_c0	55656	integrator complex subunit 8	TM127
greenyellow	comp2112_c0	57143	aarF domain containing kinase 1	RNPL1
greenyellow	comp1356_c0	57223	SMEK homolog 2, suppressor of mek1 (Dictyostelium)	ERGI1
greenyellow	comp4500_c0	58486	zinc finger, BED-type containing 5	TPPC1
greenyellow	comp646_c0	64342	HCLS1 binding protein 3	RHG09
greenyellow	comp1228_c0	64395	germ cell-less, spermatogenesis associated 1	MMP25
greenyellow	comp4569_c0	64599	GRB10 interacting GYF protein 1	MSPD3
greenyellow	comp7296_c0	64784	CREB regulated transcription coactivator 3	CRTC3
greenyellow	comp3017_c0	79652	transmembrane protein 204	RHDF2
greenyellow	comp8125_c0	80817	centrosomal protein 44kDa	CMIP
greenyellow	comp1220_c0	89876	chromosome 3 open reading frame 15	SIG12
greenyellow	comp3567_c0	90025	ubiquitin protein ligase E3D	MIDN
greenyellow	comp4801_c0	92715	WD repeat domain 85	ARRD1
greenyellow	comp4691_c0	125988	chromosome 19 open reading frame 70	E9PAU2
greenyellow	comp1441_c0	150383	cysteine-rich, DPF motif domain containing 1	NFAM1
greenyellow	comp7628_c0	162989	death effector domain containing 2	DEDD2
greenyellow	comp5378_c0	163033	zinc finger protein 579	DEDD2
greenyellow	comp4662_c0	221409	spermatogenesis associated, serine-rich 1	CPNE2
greenyellow	comp1891_c0	374659	HD domain containing 3	ZN710
greenyellow	comp12130_c0	-	-	B7Z456
greenyellow	comp1255_c0	-	-	B4DP94
greenyellow	comp1347_c0	-	-	C9J2F9
greenyellow	comp139_c0	-	-	B4DQA0
greenyellow	comp1540_c0	-	-	A0A0S2Z502
greenyellow	comp1563_c0	-	-	Q5TCJ5
greenyellow	comp1575_c0	-	-	X6R8A1
greenyellow	comp1598_c0	-	-	A0A0S2Z392
greenyellow	comp1703_c0	-	-	A0A024QYX8
greenyellow	comp1774_c0	-	-	A0A0S2Z4I5
greenyellow	comp1797_c0	-	-	V9HW43
greenyellow	comp1820_c0	-	-	B4DLY2
greenyellow	comp1872_c0	-	-	A0A024R5N5
greenyellow	comp2056_c0	-	-	L7RRS6
greenyellow	comp2175_c0	-	-	A0A024RC70
greenyellow	comp2249_c0	-	-	V9HWE9
greenyellow	comp236_c0	-	-	A0A024RB14
greenyellow	comp245_c0	-	-	B4DZL8
greenyellow	comp2715_c0	-	-	G3V2I6
greenyellow	comp290_c0	-	-	G4W2Y5
greenyellow	comp2920_c0	-	-	E9PF32
greenyellow	comp3051_c0	-	-	J3QRB6
greenyellow	comp3095_c0	-	-	M0QY76
greenyellow	comp3271_c0	-	-	A0A024RDN9
greenyellow	comp3273_c0	-	-	C0LTP6
greenyellow	comp331_c0	-	-	B4E0R1
greenyellow	comp3493_c0	-	-	A0A024R1G9
greenyellow	comp3499_c0	-	-	Q05B42
greenyellow	comp358_c0	-	-	B2R6Q2
greenyellow	comp385_c0	-	-	B4DY85
greenyellow	comp394_c0	-	-	Q8WW79
greenyellow	comp3962_c0	-	-	-
greenyellow	comp4079_c0	-	-	-
greenyellow	comp4329_c0	-	-	V9HWE8
greenyellow	comp4499_c0	-	-	-
greenyellow	comp4541_c0	-	-	A0A024R1A3
greenyellow	comp462_c0	-	-	A0A024R7N1
greenyellow	comp4907_c0	-	-	O60382
greenyellow	comp4918_c0	-	-	-
greenyellow	comp5795_c0	-	-	A8KAP4
greenyellow	comp582_c0	-	-	A0A024QZ02
greenyellow	comp583_c0	-	-	A0A0A6YYL4
greenyellow	comp5942_c0	-	-	A0A024R0L5
greenyellow	comp604_c0	-	-	A3R0N1
greenyellow	comp6555_c0	-	-	-
greenyellow	comp689_c0	-	-	V9HWH9
greenyellow	comp690_c0	-	-	A0A024R8V0
greenyellow	comp707_c0	-	-	H9SEW8
greenyellow	comp7732_c0	-	-	-
greenyellow	comp859_c0	-	-	B4DNT7
greenyellow	comp880_c0	-	-	Q59H50
greenyellow	comp92_c0	-	-	B2Z592
greenyellow	comp963_c0	-	-	A0A024R1P2
greenyellow	comp972_c0	-	-	A0A0S2Z4G4
greenyellow	comp9956_c0	-	-	B7Z6J7
magenta	comp17292_c0	318	nudix (nucleoside diphosphate linked moiety X)-type motif 2	APAF
magenta	comp7359_c0	391	ras homolog family member G	ARHE
magenta	comp522_c0	951	CD37 molecule	A4D1B1
magenta	comp9805_c0	2665	GDP dissociation inhibitor 2	GCSH
magenta	comp12603_c0	3632	inositol polyphosphate-5-phosphatase, 40kDa	ING2
magenta	comp4320_c0	3824	killer cell lectin-like receptor subfamily D, member 1	KLRB1
magenta	comp10237_c0	4635	myosin, light chain 4, alkali; atrial, embryonic	MYH10
magenta	comp4408_c0	5553	proteoglycan 2, bone marrow (natural killer cell activator, eosinophil granule major basic protein)	SRGN
magenta	comp11412_c0	5813	purine-rich element binding protein A	PTPS
magenta	comp15797_c0	6789	serine/threonine kinase 4	STK3
magenta	comp17065_c0	6793	serine/threonine kinase 10	AURKA
magenta	comp6093_c0	6833	ATP-binding cassette, sub-family C (CFTR/MRP), member 8	ABCC8
magenta	comp15558_c0	6894	TAR (HIV-1) RNA binding protein 1	TAL1
magenta	comp13583_c0	8318	cell division cycle 45 homolog (S. cerevisiae)	CDC7
magenta	comp8013_c0	9416	DEAD (Asp-Glu-Ala-Asp) box polypeptide 23	F1892
magenta	comp7947_c0	10747	mannan-binding lectin serine peptidase 2	MASP2
magenta	comp28020_c0	10943	male-specific lethal 3 homolog (Drosophila)	POP1
magenta	comp12931_c0	23309	SIN3 transcription regulator homolog B (yeast)	NEMP1
magenta	comp8750_c0	27304	molybdenum cofactor synthesis 3	B7Z6V5
magenta	comp12213_c0	28987	NIN1/RPN12 binding protein 1 homolog (S. cerevisiae)	MAGH1
magenta	comp9828_c0	51643	transmembrane BAX inhibitor motif containing 4	RM48
magenta	comp8134_c0	51692	cleavage and polyadenylation specific factor 3, 73kDa	A4D0W0
magenta	comp16678_c0	54726	OTU domain containing 4	S6A20
magenta	comp8938_c0	55703	polymerase (RNA) III (DNA directed) polypeptide B	RPC2
magenta	comp7793_c0	57132	charged multivesicular body protein 1B	RM47
magenta	comp5996_c0	57456	KIAA1143	KIAA1143
magenta	comp12332_c0	57472	CCR4-NOT transcription complex, subunit 6	K1161
magenta	comp14985_c0	79004	CUE domain containing 2	MIS12
magenta	comp23169_c0	80305	TraB domain containing	CB044
magenta	comp16540_c0	81576	coiled-coil domain containing 130	AN13C
magenta	comp13540_c0	83875	beta-carotene oxygenase 2	TB10A
magenta	comp21540_c0	84260	trichoplein, keratin filament binding	TCHP
magenta	comp2324_c0	92400	RNA binding motif protein 18	PXYP1
magenta	comp12654_c0	93183	phosphatidylinositol glycan anchor biosynthesis, class M	TMM44
magenta	comp12205_c0	117608	zinc finger protein 354B	Z354B
magenta	comp24731_c0	170961	ankyrin repeat domain 24	Q2VYF7
magenta	comp19626_c0	254528	meiosis specific with OB domains	MCM9
magenta	comp13802_c0	374900	zinc finger protein 568	ZN829
magenta	comp10239_c0	-	-	-
magenta	comp10488_c0	-	-	Q6ZP39
magenta	comp10759_c0	-	-	Q6ZP63
magenta	comp10986_c0	-	-	B4DYQ8
magenta	comp10999_c0	-	-	-
magenta	comp11051_c0	-	-	-
magenta	comp11087_c0	-	-	-
magenta	comp11118_c0	-	-	A8K3L6
magenta	comp11155_c0	-	-	-
magenta	comp11279_c0	-	-	-
magenta	comp11346_c0	-	-	-
magenta	comp11389_c0	-	-	-
magenta	comp11655_c0	-	-	-
magenta	comp11676_c0	-	-	-
magenta	comp11792_c0	-	-	-
magenta	comp11818_c0	-	-	B3SZS3
magenta	comp11904_c0	-	-	-
magenta	comp11905_c0	-	-	-
magenta	comp11938_c0	-	-	-
magenta	comp11944_c0	-	-	-
magenta	comp11953_c0	-	-	hCG_19665
magenta	comp11992_c0	-	-	B4DVE8
magenta	comp12193_c0	-	-	-
magenta	comp12221_c0	-	-	B7ZLX9
magenta	comp12275_c0	-	-	-
magenta	comp12325_c0	-	-	-
magenta	comp12411_c0	-	-	B2R4R0
magenta	comp12875_c0	-	-	A0A024R5W9
magenta	comp12883_c0	-	-	-
magenta	comp13028_c0	-	-	-
magenta	comp13283_c0	-	-	-
magenta	comp13291_c0	-	-	-
magenta	comp13306_c0	-	-	A0A087X0M6
magenta	comp1334_c0	-	-	-
magenta	comp13351_c0	-	-	-
magenta	comp13352_c0	-	-	-
magenta	comp13592_c0	-	-	O00549
magenta	comp13668_c0	-	-	-
magenta	comp13766_c0	-	-	-
magenta	comp14014_c0	-	-	A0A087WWY4
magenta	comp14146_c0	-	-	-
magenta	comp14433_c0	-	-	V9H079
magenta	comp14465_c0	-	-	-
magenta	comp14514_c0	-	-	-
magenta	comp14674_c0	-	-	-
magenta	comp15017_c0	-	-	B7Z6T9
magenta	comp15038_c0	-	-	-
magenta	comp15350_c0	-	-	-
magenta	comp15431_c0	-	-	B4DLY9
magenta	comp15559_c0	-	-	-
magenta	comp15629_c0	-	-	-
magenta	comp15932_c0	-	-	-
magenta	comp16092_c0	-	-	-
magenta	comp16152_c0	-	-	-
magenta	comp16201_c0	-	-	Q7L180
magenta	comp16461_c0	-	-	-
magenta	comp16607_c0	-	-	-
magenta	comp16672_c0	-	-	-
magenta	comp16773_c0	-	-	-
magenta	comp17014_c0	-	-	-
magenta	comp17235_c0	-	-	-
magenta	comp17237_c0	-	-	-
magenta	comp17485_c0	-	-	-
magenta	comp17553_c0	-	-	-
magenta	comp17696_c0	-	-	A0A024R3K0
magenta	comp18052_c0	-	-	-
magenta	comp18114_c0	-	-	-
magenta	comp18292_c0	-	-	-
magenta	comp18381_c0	-	-	-
magenta	comp18570_c0	-	-	-
magenta	comp18591_c0	-	-	-
magenta	comp19070_c0	-	-	A0A024RC56
magenta	comp19493_c0	-	-	-
magenta	comp19829_c0	-	-	-
magenta	comp20070_c0	-	-	-
magenta	comp20174_c0	-	-	B3KV64
magenta	comp20383_c0	-	-	-
magenta	comp20518_c0	-	-	B3KN08
magenta	comp22404_c0	-	-	-
magenta	comp23957_c0	-	-	B3KX77
magenta	comp26121_c0	-	-	-
magenta	comp26880_c0	-	-	-
magenta	comp27019_c0	-	-	-
magenta	comp27073_c0	-	-	-
magenta	comp3157_c0	-	-	Q6P5R7
magenta	comp4788_c0	-	-	A0A024RDA5
magenta	comp5426_c0	-	-	-
magenta	comp5956_c0	-	-	-
magenta	comp6219_c0	-	-	-
magenta	comp6591_c0	-	-	-
magenta	comp6803_c0	-	-	-
magenta	comp6810_c0	-	-	-
magenta	comp6838_c0	-	-	-
magenta	comp6883_c0	-	-	-
magenta	comp6986_c0	-	-	-
magenta	comp7157_c0	-	-	-
magenta	comp7158_c0	-	-	-
magenta	comp7292_c0	-	-	-
magenta	comp7396_c0	-	-	-
magenta	comp7656_c0	-	-	-
magenta	comp8018_c0	-	-	-
magenta	comp8050_c0	-	-	-
magenta	comp8378_c0	-	-	-
magenta	comp8630_c0	-	-	A0A024RDJ3
magenta	comp8692_c0	-	-	-
magenta	comp8845_c0	-	-	-
magenta	comp8981_c0	-	-	-
magenta	comp9032_c0	-	-	Q5T0Z6
magenta	comp9165_c0	-	-	-
magenta	comp9242_c0	-	-	A0A024R9S2
magenta	comp9362_c0	-	-	E9PL17
magenta	comp9683_c0	-	-	-
magenta	comp9771_c0	-	-	-
magenta	comp9883_c0	-	-	-
magenta	comp9988_c0	-	-	-
midnightblue	comp16013_c0	5279	phosphatidylinositol glycan anchor biosynthesis, class C	PIGA
midnightblue	comp18026_c0	6522	solute carrier family 4, anion exchanger, member 2 (erythrocyte membrane protein band 3-like 1)	B3AT
midnightblue	comp14681_c0	6618	small nuclear RNA activating complex, polypeptide 2, 45kDa	SNPC1
midnightblue	comp22206_c0	9310	zinc finger protein 235	ZN235
midnightblue	comp21614_c0	10603	SH2B adaptor protein 2	SH2B2
midnightblue	comp14128_c0	11198	suppressor of Ty 16 homolog (S. cerevisiae)	WBP4
midnightblue	comp9920_c0	23550	pleckstrin and Sec7 domain containing 4	TTC33
midnightblue	comp21597_c0	26268	F-box protein 9	Q59F51
midnightblue	comp8698_c0	51053	geminin, DNA replication inhibitor	GMNN
midnightblue	comp28164_c0	51690	LSM7 homolog, U6 small nuclear RNA associated (S. cerevisiae)	SUFU
midnightblue	comp14984_c0	54806	Abelson helper integration site 1	HAUS6
midnightblue	comp12839_c0	55187	vacuolar protein sorting 13 homolog D (S. cerevisiae)	S2536
midnightblue	comp21391_c0	55627	sphingomyelin phosphodiesterase 4, neutral membrane (neutral sphingomyelinase-3)	AMRA1
midnightblue	comp18083_c0	55677	IWS1 homolog (S. cerevisiae)	ZNT6
midnightblue	comp21671_c0	64167	endoplasmic reticulum aminopeptidase 2	CND3
midnightblue	comp3907_c0	84640	ubiquitin specific peptidase 38	GP174
midnightblue	comp19722_c0	84919	protein phosphatase 1, regulatory subunit 15B	LRP11
midnightblue	comp26432_c0	90637	zinc finger, AN1-type domain 2A	MCU
midnightblue	comp25049_c0	91368	CDKN2A interacting protein N-terminal like	DERL3
midnightblue	comp12220_c0	133418	embigin	SETD9
midnightblue	comp18924_c0	391123	V-set and immunoglobulin domain containing 8	FRRS1
midnightblue	comp12291_c0	414919	chromosome 8 open reading frame 82	CH082
midnightblue	comp10138_c0	-	-	-
midnightblue	comp10265_c0	-	-	-
midnightblue	comp10373_c0	-	-	-
midnightblue	comp10568_c0	-	-	-
midnightblue	comp10874_c0	-	-	B7Z6N1
midnightblue	comp11621_c0	-	-	-
midnightblue	comp11625_c0	-	-	-
midnightblue	comp12045_c0	-	-	-
midnightblue	comp12242_c0	-	-	-
midnightblue	comp12314_c0	-	-	E9LVY5
midnightblue	comp12365_c0	-	-	-
midnightblue	comp12662_c0	-	-	-
midnightblue	comp12665_c0	-	-	-
midnightblue	comp12847_c0	-	-	-
midnightblue	comp12888_c0	-	-	A0A024R799
midnightblue	comp12909_c0	-	-	-
midnightblue	comp13164_c0	-	-	-
midnightblue	comp13288_c0	-	-	-
midnightblue	comp13422_c0	-	-	-
midnightblue	comp13644_c0	-	-	A0A024R1P5
midnightblue	comp13672_c0	-	-	-
midnightblue	comp13795_c0	-	-	-
midnightblue	comp14081_c0	-	-	-
midnightblue	comp14173_c0	-	-	X5DNN9
midnightblue	comp14190_c0	-	-	-
midnightblue	comp14423_c0	-	-	O00372
midnightblue	comp14553_c0	-	-	-
midnightblue	comp14564_c0	-	-	-
midnightblue	comp14620_c0	-	-	-
midnightblue	comp14854_c0	-	-	A0A087WZW8
midnightblue	comp14948_c0	-	-	-
midnightblue	comp15118_c0	-	-	-
midnightblue	comp15292_c0	-	-	-
midnightblue	comp15785_c0	-	-	A0A024R945
midnightblue	comp15818_c0	-	-	H0Y3N9
midnightblue	comp15826_c0	-	-	E7ESC6
midnightblue	comp16010_c0	-	-	B4DXH5
midnightblue	comp16034_c0	-	-	A0A024R9G7
midnightblue	comp16126_c0	-	-	F6Q6H0
midnightblue	comp16349_c0	-	-	H3BNM2
midnightblue	comp17048_c0	-	-	B4DYM1
midnightblue	comp17772_c0	-	-	-
midnightblue	comp18099_c0	-	-	-
midnightblue	comp18617_c0	-	-	A0A140VJN3
midnightblue	comp18771_c0	-	-	-
midnightblue	comp18777_c0	-	-	-
midnightblue	comp18950_c0	-	-	-
midnightblue	comp19171_c0	-	-	-
midnightblue	comp19251_c0	-	-	-
midnightblue	comp20519_c0	-	-	-
midnightblue	comp20571_c0	-	-	A0A024R059
midnightblue	comp20611_c0	-	-	-
midnightblue	comp21006_c0	-	-	-
midnightblue	comp21564_c0	-	-	A0A024R5H6
midnightblue	comp21987_c0	-	-	B4DM93
midnightblue	comp22688_c0	-	-	-
midnightblue	comp24418_c0	-	-	C9K4X7
midnightblue	comp28274_c0	-	-	-
midnightblue	comp29809_c0	-	-	-
midnightblue	comp3504_c0	-	-	A0A024R9G0
midnightblue	comp7456_c0	-	-	-
midnightblue	comp7729_c0	-	-	-
midnightblue	comp8459_c0	-	-	-
midnightblue	comp9181_c0	-	-	-
midnightblue	comp9802_c0	-	-	D1CS29
midnightblue	comp9921_c0	-	-	-
pink	comp17436_c0	3070	helicase, lymphoid-specific	HELLS
pink	comp14677_c0	3090	hypermethylated in cancer 1	HIC1
pink	comp15214_c0	5341	pleckstrin	PLEC
pink	comp19416_c0	5594	mitogen-activated protein kinase 1	PRKDC
pink	comp6139_c0	6222	ribosomal protein S18	RS16
pink	comp14821_c0	6916	thromboxane A synthase 1 (platelet)	TA2R
pink	comp12874_c0	8379	MAD1 mitotic arrest deficient-like 1 (yeast)	H2A2C
pink	comp13750_c0	8395	phosphatidylinositol-4-phosphate 5-kinase, type I, beta	MD1L1
pink	comp10456_c0	9670	importin 13	Q8N5A0
pink	comp28426_c0	10006	abl-interactor 1	AKT3
pink	comp8026_c0	10795	zinc finger protein 268	VAMP5
pink	comp14171_c0	10813	UTP14, U3 small nucleolar ribonucleoprotein, homolog A (yeast)	NOXA1
pink	comp9369_c0	10928	ralA binding protein 1	DBF4A
pink	comp12935_c0	22876	inositol polyphosphate-5-phosphatase F	ENPP4
pink	comp14704_c0	22920	kinesin-associated protein 3	KIFA3
pink	comp16392_c0	23036	zinc finger protein 292	B2RWN9
pink	comp15917_c0	23190	UBX domain protein 4	LAR4B
pink	comp11796_c0	25939	SAM domain and HD domain 1	F5H619
pink	comp21144_c0	27158	NADPH dependent diflavin oxidoreductase 1	ZN777
pink	comp8943_c0	51260	chromosome X open reading frame 26	PBDC1
pink	comp7276_c0	54438	glucose-fructose oxidoreductase domain containing 1	SEM5B
pink	comp7104_c0	54758	kelch domain containing 4	EPDR1
pink	comp12516_c0	54831	bestrophin 2	GIN1
pink	comp6403_c0	54859	elongator acetyltransferase complex subunit 6	PGPI
pink	comp11647_c0	56005	chromosome 19 open reading frame 10	SWET1
pink	comp17707_c0	63939	family with sequence similarity 217, member B	F217B
pink	comp22050_c0	79701	chromosome 17 open reading frame 101	ZY11B
pink	comp15358_c0	79840	nonhomologous end-joining factor 1	PI42C
pink	comp16750_c0	83594	nudix (nucleoside diphosphate linked moiety X)-type motif 12	THAP2
pink	comp2000_c0	84106	PML-RARA regulated adaptor molecule 1	PHS2
pink	comp17539_c0	84292	WD repeat domain 83	ING5
pink	comp9781_c0	84319	cms1 ribosomal small subunit homolog (yeast)	CCD77
pink	comp13109_c0	93100	nicotinate phosphoribosyltransferase domain containing 1	CQ10A
pink	comp18883_c0	116151	family with sequence similarity 210, member B	NGBR
pink	comp15090_c0	157285	homolog of rat pragma of Rnd2	RBM33
pink	comp19848_c0	284759	signal-regulatory protein beta 2	ZN326
pink	comp13806_c0	100526740	ATP5J2-PTCD1 readthrough	ZN865
pink	comp10082_c0	-	-	-
pink	comp10162_c0	-	-	-
pink	comp10192_c0	-	-	-
pink	comp10408_c0	-	-	A0A0S2Z3Z9
pink	comp10433_c0	-	-	B4DKE9
pink	comp10504_c0	-	-	-
pink	comp10710_c0	-	-	E7EWW7
pink	comp10740_c0	-	-	O00360
pink	comp10756_c0	-	-	-
pink	comp10991_c0	-	-	-
pink	comp11170_c0	-	-	-
pink	comp11275_c0	-	-	-
pink	comp11286_c0	-	-	-
pink	comp11321_c0	-	-	-
pink	comp11376_c0	-	-	-
pink	comp11435_c0	-	-	-
pink	comp11446_c0	-	-	-
pink	comp11479_c0	-	-	-
pink	comp11544_c0	-	-	A0A140VJP9
pink	comp11550_c0	-	-	-
pink	comp11578_c0	-	-	-
pink	comp11850_c0	-	-	-
pink	comp11853_c0	-	-	-
pink	comp11995_c0	-	-	-
pink	comp12024_c0	-	-	Q6FHN2
pink	comp12096_c0	-	-	-
pink	comp12106_c0	-	-	B4DQ28
pink	comp12135_c0	-	-	-
pink	comp12202_c0	-	-	-
pink	comp12252_c0	-	-	-
pink	comp12352_c0	-	-	-
pink	comp12552_c0	-	-	H0YD68
pink	comp12554_c0	-	-	-
pink	comp12679_c0	-	-	-
pink	comp12702_c0	-	-	-
pink	comp12922_c0	-	-	-
pink	comp13280_c0	-	-	-
pink	comp13342_c0	-	-	-
pink	comp13404_c0	-	-	A0A024QYY0
pink	comp13710_c0	-	-	-
pink	comp13855_c0	-	-	-
pink	comp13874_c0	-	-	-
pink	comp13879_c0	-	-	-
pink	comp13973_c0	-	-	-
pink	comp13991_c0	-	-	-
pink	comp14248_c0	-	-	-
pink	comp14263_c0	-	-	-
pink	comp14443_c0	-	-	-
pink	comp14468_c0	-	-	-
pink	comp14470_c0	-	-	-
pink	comp14493_c0	-	-	-
pink	comp14618_c0	-	-	-
pink	comp14773_c0	-	-	-
pink	comp14868_c0	-	-	-
pink	comp15122_c0	-	-	B4E3H0
pink	comp15185_c0	-	-	-
pink	comp15229_c0	-	-	-
pink	comp15245_c0	-	-	A0A024R498
pink	comp15285_c0	-	-	-
pink	comp15737_c0	-	-	-
pink	comp15781_c0	-	-	F6TX30
pink	comp15895_c0	-	-	-
pink	comp16064_c0	-	-	-
pink	comp16100_c0	-	-	Q6ZMP9
pink	comp16170_c0	-	-	-
pink	comp16186_c0	-	-	-
pink	comp16209_c0	-	-	-
pink	comp16397_c0	-	-	B4DM06
pink	comp16519_c0	-	-	-
pink	comp16561_c0	-	-	A0A096LNW1
pink	comp16581_c0	-	-	-
pink	comp16620_c0	-	-	-
pink	comp16901_c0	-	-	Q9UFH1
pink	comp16941_c0	-	-	-
pink	comp17074_c0	-	-	V9HWF1
pink	comp1714_c0	-	-	-
pink	comp17307_c0	-	-	H7C0W5
pink	comp17361_c0	-	-	A8YXX5
pink	comp17619_c0	-	-	-
pink	comp17623_c0	-	-	-
pink	comp17631_c0	-	-	-
pink	comp17674_c0	-	-	-
pink	comp17881_c0	-	-	B3KVI8
pink	comp18251_c0	-	-	-
pink	comp18325_c0	-	-	-
pink	comp18352_c0	-	-	-
pink	comp18695_c0	-	-	-
pink	comp18696_c0	-	-	-
pink	comp18699_c0	-	-	-
pink	comp18813_c0	-	-	-
pink	comp18955_c0	-	-	-
pink	comp18959_c0	-	-	-
pink	comp19832_c0	-	-	-
pink	comp19838_c0	-	-	-
pink	comp19890_c0	-	-	G3V1D1
pink	comp20041_c0	-	-	-
pink	comp20750_c0	-	-	G8JL96
pink	comp21013_c0	-	-	-
pink	comp21105_c0	-	-	-
pink	comp21114_c0	-	-	-
pink	comp21125_c0	-	-	-
pink	comp21239_c0	-	-	-
pink	comp21619_c0	-	-	B1B5Y4
pink	comp21702_c0	-	-	-
pink	comp21949_c0	-	-	-
pink	comp22355_c0	-	-	Q9NWQ5
pink	comp22617_c0	-	-	-
pink	comp22784_c0	-	-	-
pink	comp23274_c0	-	-	-
pink	comp2346_c0	-	-	-
pink	comp23830_c0	-	-	-
pink	comp24054_c0	-	-	-
pink	comp24871_c0	-	-	-
pink	comp27398_c0	-	-	-
pink	comp27444_c0	-	-	-
pink	comp28296_c0	-	-	-
pink	comp28355_c0	-	-	-
pink	comp3648_c1	-	-	-
pink	comp4347_c0	-	-	-
pink	comp4725_c0	-	-	-
pink	comp5857_c0	-	-	-
pink	comp6385_c1	-	-	-
pink	comp6707_c0	-	-	-
pink	comp6907_c0	-	-	-
pink	comp6990_c0	-	-	A0A024R9G1
pink	comp7373_c0	-	-	-
pink	comp7391_c0	-	-	-
pink	comp7420_c0	-	-	-
pink	comp7668_c0	-	-	-
pink	comp7870_c0	-	-	-
pink	comp7982_c0	-	-	-
pink	comp8020_c0	-	-	-
pink	comp8397_c0	-	-	-
pink	comp8403_c0	-	-	-
pink	comp8503_c0	-	-	V9HW21
pink	comp8540_c0	-	-	A0A024R9W7
pink	comp9046_c0	-	-	-
pink	comp9174_c0	-	-	-
pink	comp9188_c0	-	-	-
pink	comp9226_c0	-	-	-
pink	comp9627_c0	-	-	-
pink	comp9741_c0	-	-	-
pink	comp9789_c0	-	-	-
pink	comp9809_c0	-	-	-
pink	comp9822_c0	-	-	-
pink	comp9916_c0	-	-	LORF2
pink	comp9953_c0	-	-	-
purple	comp17716_c0	1021	cyclin-dependent kinase 6	CDK3
purple	comp16165_c0	3485	insulin-like growth factor binding protein 2, 36kDa	MPRI
purple	comp32324_c0	3708	inositol 1,4,5-trisphosphate receptor, type 1	ITPR1
purple	comp11300_c0	3820	killer cell lectin-like receptor subfamily B, member 1	Q6P164
purple	comp19199_c0	4799	nuclear transcription factor, X-box binding 1	TONSL
purple	comp19241_c0	6330	sodium channel, voltage-gated, type IV, beta subunit	ATX7
purple	comp17891_c0	6375	chemokine (C motif) ligand 1	Q6I9S7
purple	comp11594_c0	7461	CAP-GLY domain containing linker protein 2	Q2YDC4
purple	comp7545_c0	7534	tyrosine 3-monooxygenase/tryptophan 5-monooxygenase activation protein, zeta polypeptide	1433G
purple	comp19432_c0	9881	tetratricopeptide repeat and ankyrin repeat containing 1	TRNK1
purple	comp20155_c0	10567	Rab acceptor 1 (prenylated)	BIG2
purple	comp16146_c0	23053	KIAA0913	ENDD1
purple	comp7745_c0	23112	trinucleotide repeat containing 6B	RPGP2
purple	comp30201_c0	55687	tRNA 5-methylaminomethyl-2-thiouridylate methyltransferase	MREG
purple	comp22390_c0	57680	chromodomain helicase DNA binding protein 8	CHD8
purple	comp15912_c0	64112	modulator of apoptosis 1	RTP4
purple	comp30156_c0	79649	MAP7 domain containing 3	MCPH1
purple	comp34434_c0	89886	SLAM family member 9	SLAF9
purple	comp12127_c0	91304	chromosome 19 open reading frame 6	R3HD4
purple	comp18318_c0	91603	zinc finger protein 830	RSAD2
purple	comp19233_c0	94134	Rho GTPase activating protein 12	Q1RLN5
purple	comp14852_c0	120892	leucine-rich repeat kinase 2	AL14E
purple	comp17342_c0	196463	phospholipase B domain containing 2	ZC3H1
purple	comp14404_c0	283777	family with sequence similarity 169, member B	FA98B
purple	comp10458_c0	-	-	-
purple	comp10495_c0	-	-	-
purple	comp10509_c0	-	-	-
purple	comp10541_c0	-	-	-
purple	comp10641_c0	-	-	-
purple	comp10868_c0	-	-	Q59H39
purple	comp1097_c0	-	-	-
purple	comp11495_c0	-	-	-
purple	comp11541_c0	-	-	-
purple	comp11586_c0	-	-	-
purple	comp11710_c0	-	-	-
purple	comp11717_c0	-	-	-
purple	comp11884_c0	-	-	-
purple	comp12100_c0	-	-	-
purple	comp12104_c0	-	-	-
purple	comp12340_c0	-	-	O00372
purple	comp12396_c0	-	-	H7C835
purple	comp12530_c0	-	-	-
purple	comp12797_c0	-	-	D3DUJ3
purple	comp12798_c0	-	-	-
purple	comp12954_c0	-	-	-
purple	comp13391_c0	-	-	-
purple	comp13403_c0	-	-	H3BQB3
purple	comp13458_c0	-	-	-
purple	comp13475_c0	-	-	-
purple	comp13612_c0	-	-	-
purple	comp13691_c0	-	-	-
purple	comp13907_c0	-	-	-
purple	comp14084_c0	-	-	-
purple	comp14289_c0	-	-	-
purple	comp14456_c0	-	-	-
purple	comp14522_c0	-	-	-
purple	comp14763_c0	-	-	A7E2D7
purple	comp14867_c0	-	-	-
purple	comp14941_c0	-	-	G8I2S9
purple	comp15083_c0	-	-	-
purple	comp15161_c0	-	-	-
purple	comp15255_c0	-	-	-
purple	comp15259_c0	-	-	-
purple	comp15279_c0	-	-	-
purple	comp15346_c0	-	-	-
purple	comp15388_c0	-	-	-
purple	comp15400_c0	-	-	-
purple	comp15487_c0	-	-	-
purple	comp1573_c0	-	-	-
purple	comp15744_c0	-	-	-
purple	comp15821_c0	-	-	-
purple	comp15852_c0	-	-	-
purple	comp15929_c0	-	-	V9H0H9
purple	comp15975_c0	-	-	-
purple	comp16022_c0	-	-	-
purple	comp16059_c0	-	-	-
purple	comp16082_c0	-	-	-
purple	comp16244_c0	-	-	-
purple	comp16664_c0	-	-	-
purple	comp16682_c0	-	-	Q5JXR6
purple	comp16791_c0	-	-	-
purple	comp16929_c0	-	-	V9HW40
purple	comp17113_c0	-	-	B4DG15
purple	comp17121_c0	-	-	-
purple	comp1728_c0	-	-	-
purple	comp17414_c0	-	-	C9J330
purple	comp17445_c0	-	-	-
purple	comp17544_c0	-	-	-
purple	comp17877_c0	-	-	-
purple	comp17915_c0	-	-	H0YKE0
purple	comp18197_c0	-	-	-
purple	comp18248_c0	-	-	-
purple	comp18345_c0	-	-	B3KSK3
purple	comp19068_c0	-	-	-
purple	comp19293_c0	-	-	-
purple	comp19486_c0	-	-	-
purple	comp19585_c0	-	-	E7EV41
purple	comp20352_c0	-	-	-
purple	comp20502_c0	-	-	-
purple	comp20520_c0	-	-	-
purple	comp20526_c0	-	-	A0A024R4V6
purple	comp20790_c0	-	-	-
purple	comp20809_c0	-	-	-
purple	comp20914_c0	-	-	A8K4K1
purple	comp21074_c0	-	-	A0A024R6I1
purple	comp21289_c0	-	-	Q9UPJ7
purple	comp21380_c0	-	-	-
purple	comp21979_c0	-	-	-
purple	comp22443_c0	-	-	B3KST1
purple	comp22546_c0	-	-	-
purple	comp22593_c0	-	-	-
purple	comp22761_c0	-	-	-
purple	comp22810_c0	-	-	-
purple	comp23053_c0	-	-	-
purple	comp24323_c0	-	-	-
purple	comp24518_c0	-	-	-
purple	comp24621_c0	-	-	-
purple	comp24984_c0	-	-	-
purple	comp26603_c0	-	-	-
purple	comp26677_c0	-	-	B4DH82
purple	comp26839_c0	-	-	B4E072
purple	comp28634_c0	-	-	F8W8C2
purple	comp29043_c0	-	-	H0Y7E2
purple	comp29307_c0	-	-	-
purple	comp29520_c0	-	-	-
purple	comp29953_c0	-	-	-
purple	comp3165_c0	-	-	-
purple	comp32536_c0	-	-	-
purple	comp3544_c0	-	-	-
purple	comp37821_c0	-	-	Q6RGF6
purple	comp4325_c1	-	-	-
purple	comp4951_c0	-	-	-
purple	comp5357_c0	-	-	-
purple	comp5632_c0	-	-	-
purple	comp5679_c0	-	-	-
purple	comp5698_c0	-	-	-
purple	comp6247_c0	-	-	-
purple	comp6331_c0	-	-	-
purple	comp6507_c1	-	-	-
purple	comp7020_c0	-	-	-
purple	comp7596_c0	-	-	A0A0C4DGQ7
purple	comp8140_c0	-	-	-
purple	comp8732_c0	-	-	F5GXQ8
purple	comp9135_c0	-	-	-
purple	comp9446_c0	-	-	-
purple	comp9497_c0	-	-	E5RIS2
purple	comp9634_c0	-	-	-
purple	comp9963_c0	-	-	-
red	comp8453_c0	351	amyloid beta (A4) precursor protein	E7CU85
red	comp16596_c0	689	basic transcription factor 3	BTD
red	comp9907_c0	706	translocator protein (18kDa)	BYST
red	comp23134_c0	4915	neurotrophic tyrosine kinase, receptor, type 2	E5KTI5
red	comp5594_c0	6205	ribosomal protein S11	Q5JR94
red	comp13758_c0	7597	zinc finger and BTB domain containing 25	ZNF45
red	comp17898_c0	7818	death associated protein 3	EVI5
red	comp1593_c0	8527	diacylglycerol kinase, delta 130kDa	A1L4Q0
red	comp13511_c0	8677	syntaxin 10	STX10
red	comp25108_c0	9337	CCR4-NOT transcription complex, subunit 8	B4GT5
red	comp26568_c0	9440	mediator complex subunit 17	MED23
red	comp23414_c0	9904	RNA binding motif protein 19	MRC2
red	comp23840_c0	10465	peptidylprolyl isomerase H (cyclophilin H)	PIBF1
red	comp15287_c0	11064	centriolin	A4D0R5
red	comp14975_c0	23157	septin 6	NCDN
red	comp5021_c1	23162	mitogen-activated protein kinase 8 interacting protein 3	WDR43
red	comp16940_c0	26168	SUMO1/sentrin/SMT3 specific peptidase 3	MTG2
red	comp14031_c0	26994	ring finger protein 11	SC22A
red	comp10929_c0	30849	phosphoinositide-3-kinase, regulatory subunit 4	EHD3
red	comp14797_c0	51019	coiled-coil domain containing 53	RRP15
red	comp8662_c0	51028	vacuolar protein sorting 36 homolog (S. cerevisiae)	BOLA1
red	comp16052_c0	54555	DEAD (Asp-Glu-Ala-Asp) box polypeptide 49	WDR5B
red	comp26166_c0	54707	GPN-loop GTPase 2	P4HTM
red	comp20380_c0	55181	smg-8 homolog, nonsense mediated mRNA decay factor (C. elegans)	LINES
red	comp10725_c0	55316	radical S-adenosyl methionine domain containing 1	S29A3
red	comp14536_c0	55651	NHP2 ribonucleoprotein homolog (yeast)	PIGV
red	comp22001_c0	57333	reticulocalbin 3, EF-hand calcium binding domain	CBX8
red	comp22691_c0	58492	zinc finger protein 77	RPR1B
red	comp13939_c0	79077	dCTP pyrophosphatase 1	DCC1
red	comp7930_c0	79143	membrane bound O-acyltransferase domain containing 7	CC28B
red	comp10869_c0	79228	THO complex 6 homolog (Drosophila)	TTPAL
red	comp15776_c0	79641	rogdi homolog (Drosophila)	TMM53
red	comp18907_c0	79778	MICAL-like 2	GRTP1
red	comp11867_c0	79830	zinc finger, MYM-type 1	EHMT1
red	comp3453_c0	79898	zinc finger protein 613	ZN613
red	comp8461_c0	79943	zinc finger protein 696	ZN696
red	comp15555_c0	81562	lectin, mannose-binding 2-like	TRI11
red	comp11042_c0	84310	chromosome 7 open reading frame 50	SDOS
red	comp21293_c0	84787	suppressor of variegation 4-20 homolog 2 (Drosophila)	EFC4B
red	comp14143_c0	91057	coiled-coil domain containing 34	AP5B1
red	comp11237_c0	114971	protein tyrosine phosphatase, mitochondrial 1	SMI19
red	comp15065_c0	115992	ring finger protein 166	ZN653
red	comp14947_c0	116138	kelch domain containing 3	H9ZYJ3
red	comp15586_c0	117584	ring finger and FYVE-like domain containing E3 ubiquitin protein ligase	TMC1
red	comp19226_c0	118472	zinc finger protein 511	EXOS6
red	comp21193_c0	124402	family with sequence similarity 100, member A	ANKS3
red	comp11494_c0	151246	shugoshin-like 2 (S. pombe)	SGOL2
red	comp16377_c0	160428	aldehyde dehydrogenase 1 family, member L2	B4DTU7
red	comp8860_c0	200081	taxilin alpha	NUD17
red	comp4669_c0	200916	ribosomal protein L22-like 1	RL22L
red	comp15887_c0	201475	RAB12, member RAS oncogene family	SPNS3
red	comp16641_c0	255809	chromosome 19 open reading frame 38	INAM1
red	comp14296_c0	388886	family with sequence similarity 211, member B	CA053
red	comp9163_c0	729991	MEF2B neighbor	TM242
red	comp10009_c0	-	-	-
red	comp10014_c0	-	-	-
red	comp10142_c0	-	-	-
red	comp10143_c0	-	-	Q96ES5
red	comp10188_c0	-	-	-
red	comp10359_c0	-	-	-
red	comp10396_c1	-	-	-
red	comp10453_c0	-	-	-
red	comp10463_c0	-	-	-
red	comp10528_c0	-	-	-
red	comp10743_c0	-	-	-
red	comp10849_c0	-	-	Q53TM3
red	comp10974_c0	-	-	-
red	comp10989_c0	-	-	Q5EC54
red	comp11242_c0	-	-	-
red	comp11263_c0	-	-	-
red	comp11452_c0	-	-	-
red	comp11520_c0	-	-	-
red	comp11543_c0	-	-	-
red	comp11695_c0	-	-	-
red	comp11711_c0	-	-	-
red	comp11740_c0	-	-	-
red	comp11959_c0	-	-	-
red	comp11994_c0	-	-	-
red	comp12078_c0	-	-	Q9NT08
red	comp12133_c0	-	-	-
red	comp12146_c0	-	-	-
red	comp12179_c0	-	-	B4E2D6
red	comp12298_c0	-	-	A0A024QZE3
red	comp12386_c0	-	-	-
red	comp12437_c0	-	-	-
red	comp12468_c0	-	-	-
red	comp12484_c0	-	-	-
red	comp12512_c0	-	-	-
red	comp12518_c0	-	-	-
red	comp12581_c0	-	-	-
red	comp12646_c0	-	-	-
red	comp12726_c0	-	-	B4DPF8
red	comp12768_c0	-	-	B3KS08
red	comp12975_c0	-	-	-
red	comp13181_c0	-	-	-
red	comp13217_c0	-	-	-
red	comp13218_c0	-	-	A0A024R2U5
red	comp13231_c0	-	-	Q580I4
red	comp13250_c0	-	-	-
red	comp13256_c0	-	-	Q14754
red	comp13293_c0	-	-	-
red	comp13420_c0	-	-	-
red	comp13566_c0	-	-	-
red	comp13715_c0	-	-	-
red	comp13854_c0	-	-	-
red	comp13905_c0	-	-	Q9H6B7
red	comp13931_c0	-	-	-
red	comp13948_c0	-	-	-
red	comp14042_c0	-	-	-
red	comp14301_c0	-	-	-
red	comp14599_c0	-	-	-
red	comp14691_c0	-	-	-
red	comp14696_c0	-	-	-
red	comp14720_c0	-	-	B2R6X6
red	comp14813_c0	-	-	-
red	comp14818_c0	-	-	H0YAG1
red	comp14866_c0	-	-	-
red	comp14964_c0	-	-	-
red	comp15286_c0	-	-	-
[truncated: 1,325 more rows]
